# Supplementary material for: Mechanisms of antibiotic action shape the fitness landscapes of resistance mutations
Source: Comput Struct Biotechnol J. 2022 Aug 24;20:4688–703. doi: 10.1016/j.csbj.2022.08.030 (PMC9463365; doi:10.1016/j.csbj.2022.08.030)
Supplement: Supplementary file S1 [file mmc1.zip]

Archive with 191 entries (190 files):
- Code Package/
- __MACOSX/._Code Package
- Code Package/parOptimizeData9P.m
- __MACOSX/Code Package/._parOptimizeData9P.m
- Code Package/cellSubPop.m
- __MACOSX/Code Package/._cellSubPop.m
- Code Package/global_pgc_colin.m
- __MACOSX/Code Package/._global_pgc_colin.m
- Code Package/expectedMutants9P.m
- __MACOSX/Code Package/._expectedMutants9P.m
- Code Package/MICtargNum1.m
- __MACOSX/Code Package/._MICtargNum1.m
- Code Package/findHill9P.m
- __MACOSX/Code Package/._findHill9P.m
- Code Package/deathLimit.m
- __MACOSX/Code Package/._deathLimit.m
- Code Package/randKinParams9P.m
- __MACOSX/Code Package/._randKinParams9P.m
- Code Package/pdCurveTime.m
- __MACOSX/Code Package/._pdCurveTime.m
- Code Package/probCompFamily9P.m
- __MACOSX/Code Package/._probCompFamily9P.m
- Code Package/fitnessIsoclimeFamily9P.m
- __MACOSX/Code Package/._fitnessIsoclimeFamily9P.m
- Code Package/.DS_Store
- __MACOSX/Code Package/._.DS_Store
- Code Package/varnew_colin.m
- __MACOSX/Code Package/._varnew_colin.m
- Code Package/MICSurvTox1.m
- __MACOSX/Code Package/._MICSurvTox1.m
- Code Package/popSizeChange.m
- __MACOSX/Code Package/._popSizeChange.m
- Code Package/expFun.m
- __MACOSX/Code Package/._expFun.m
- Code Package/randOpt1.m
- __MACOSX/Code Package/._randOpt1.m
- Code Package/subPop2.m
- __MACOSX/Code Package/._subPop2.m
- Code Package/ampFit10.mat
- __MACOSX/Code Package/._ampFit10.mat
- Code Package/MSWFamily9P.m
- __MACOSX/Code Package/._MSWFamily9P.m
- Code Package/findKdFactor9P.m
- __MACOSX/Code Package/._findKdFactor9P.m
- Code Package/GiDiCurvePlotter.m
- __MACOSX/Code Package/._GiDiCurvePlotter.m
- Code Package/ABkineticGD9P.m
- __MACOSX/Code Package/._ABkineticGD9P.m
- Code Package/getMutantC9P.m
- __MACOSX/Code Package/._getMutantC9P.m
- Code Package/mutationMap9P.m
- __MACOSX/Code Package/._mutationMap9P.m
- Code Package/killCurvesMech1.m
- __MACOSX/Code Package/._killCurvesMech1.m
- Code Package/global_pgc.m
- __MACOSX/Code Package/._global_pgc.m
- Code Package/parSave.m
- __MACOSX/Code Package/._parSave.m
- Code Package/bfun.m
- __MACOSX/Code Package/._bfun.m
- Code Package/MICrate1.m
- __MACOSX/Code Package/._MICrate1.m
- Code Package/ABkineticObjectivePar9P.m
- __MACOSX/Code Package/._ABkineticObjectivePar9P.m
- Code Package/drugMechanism1.m
- __MACOSX/Code Package/._drugMechanism1.m
- Code Package/ABkineticObjective9P.m
- __MACOSX/Code Package/._ABkineticObjective9P.m
- Code Package/netRateCalc9P.m
- __MACOSX/Code Package/._netRateCalc9P.m
- Code Package/mutSelWindowVals.m
- __MACOSX/Code Package/._mutSelWindowVals.m
- Code Package/systemMatricesGD9P.m
- __MACOSX/Code Package/._systemMatricesGD9P.m
- Code Package/getMutantR9P.m
- __MACOSX/Code Package/._getMutantR9P.m
- Code Package/findMICGD9P.m
- __MACOSX/Code Package/._findMICGD9P.m
- Code Package/bindingConstant1.m
- __MACOSX/Code Package/._bindingConstant1.m
- Code Package/ciproKillCurveData1.csv
- Code Package/ciproKillCurveData3.csv
- __MACOSX/Code Package/._ciproKillCurveData3.csv
- Code Package/ampFitEmax.m
- __MACOSX/Code Package/._ampFitEmax.m
- Code Package/ciproKillCurveData2.csv
- __MACOSX/Code Package/._ciproKillCurveData2.csv
- Code Package/pdCurves1.m
- __MACOSX/Code Package/._pdCurves1.m
- Code Package/fitnessCostEffect9P.m
- __MACOSX/Code Package/._fitnessCostEffect9P.m
- Code Package/ABkineticMinimizePar9P.m
- __MACOSX/Code Package/._ABkineticMinimizePar9P.m
- Code Package/getKDVals9P.m
- __MACOSX/Code Package/._getKDVals9P.m
- Code Package/noParOptimize9P.m
- __MACOSX/Code Package/._noParOptimize9P.m
- Code Package/wtResSim1.m
- __MACOSX/Code Package/._wtResSim1.m
- Code Package/ABkinetic9P.m
- __MACOSX/Code Package/._ABkinetic9P.m
- Code Package/isoclimesKFKR.m
- __MACOSX/Code Package/._isoclimesKFKR.m
- Code Package/ampData.m
- __MACOSX/Code Package/._ampData.m
- Code Package/Cipro_pde_code_colin_data.m
- __MACOSX/Code Package/._Cipro_pde_code_colin_data.m
- Code Package/pdFamily9P.m
- __MACOSX/Code Package/._pdFamily9P.m
- Code Package/generateOptimizationHistogram.m
- __MACOSX/Code Package/._generateOptimizationHistogram.m
- Code Package/pdCurveIntersect9P.m
- __MACOSX/Code Package/._pdCurveIntersect9P.m
- Code Package/pdEmax.m
- __MACOSX/Code Package/._pdEmax.m
- Code Package/initPop1.m
- __MACOSX/Code Package/._initPop1.m
- Code Package/netRateCalcData.m
- __MACOSX/Code Package/._netRateCalcData.m
- Code Package/estimateGrowthDeath9.m
- __MACOSX/Code Package/._estimateGrowthDeath9.m
- Code Package/resistanceCost1.m
- __MACOSX/Code Package/._resistanceCost1.m
- Code Package/plotKinetic9P.m
- __MACOSX/Code Package/._plotKinetic9P.m
- Code Package/fitnessFoldMod9P.m
- __MACOSX/Code Package/._fitnessFoldMod9P.m
- Code Package/ciproOptProblem9P.mat
- __MACOSX/Code Package/._ciproOptProblem9P.mat
- Code Package/parHistogram9P.m
- __MACOSX/Code Package/._parHistogram9P.m
- Code Package/probabilityCurve9P.m
- __MACOSX/Code Package/._probabilityCurve9P.m
- Code Package/pdCurveMSW9P.m
- __MACOSX/Code Package/._pdCurveMSW9P.m
- Code Package/mutationMapKD9P.m
- __MACOSX/Code Package/._mutationMapKD9P.m
- Code Package/fitnessTargetMod9P.m
- __MACOSX/Code Package/._fitnessTargetMod9P.m
- Code Package/findMIC9P.m
- __MACOSX/Code Package/._findMIC9P.m
- Code Package/getParams9P.m
- __MACOSX/Code Package/._getParams9P.m
- Code Package/fitnessFoldModGD9P.m
- __MACOSX/Code Package/._fitnessFoldModGD9P.m
- Code Package/SSDistribution.m
- __MACOSX/Code Package/._SSDistribution.m
- Code Package/ABkineticMinimize9P.m
- __MACOSX/Code Package/._ABkineticMinimize9P.m
- Code Package/parOptimize9P.m
- __MACOSX/Code Package/._parOptimize9P.m
- Code Package/netRateCalcGD9P.m
- __MACOSX/Code Package/._netRateCalcGD9P.m
- Code Package/updateParPlots9P.m
- __MACOSX/Code Package/._updateParPlots9P.m
- Code Package/growthLimit.m
- __MACOSX/Code Package/._growthLimit.m
- Code Package/findSSDecayTime.m
- __MACOSX/Code Package/._findSSDecayTime.m
- Code Package/extinctionTime9P.m
- __MACOSX/Code Package/._extinctionTime9P.m
- Code Package/pdFitFamily9P.m
- __MACOSX/Code Package/._pdFitFamily9P.m
- Code Package/compensationProb9P.m
- __MACOSX/Code Package/._compensationProb9P.m
- Code Package/ABkineticExt9P.m
- __MACOSX/Code Package/._ABkineticExt9P.m
- Code Package/scaleFreeAnnealFcn9P.m
- __MACOSX/Code Package/._scaleFreeAnnealFcn9P.m
- Code Package/systemMatrices9P.m
- __MACOSX/Code Package/._systemMatrices9P.m
- Code Package/MICfoldKFKR1.m
- __MACOSX/Code Package/._MICfoldKFKR1.m
- Code Package/kineticCurvesConc1.m
- __MACOSX/Code Package/._kineticCurvesConc1.m
- Code Package/mutSelBal9P.m
- __MACOSX/Code Package/._mutSelBal9P.m
- Code Package/hgexth.m
- __MACOSX/Code Package/._hgexth.m
- Code Package/getMutParams9P.m
- __MACOSX/Code Package/._getMutParams9P.m
- Code Package/parResultProcessor9P.m
- __MACOSX/Code Package/._parResultProcessor9P.m
- Code Package/mutRate1.m
- __MACOSX/Code Package/._mutRate1.m
- Code Package/isoclimePlotter.m
- __MACOSX/Code Package/._isoclimePlotter.m
- Code Package/getMutant9P.m
- __MACOSX/Code Package/._getMutant9P.m
- Code Package/rateFun.m
- __MACOSX/Code Package/._rateFun.m
