# Supplementary material for: Mechanisms of antibiotic action shape the fitness landscapes of resistance mutations
Source: Comput Struct Biotechnol J. 2022 Aug 24;20:4688–703. doi: 10.1016/j.csbj.2022.08.030 (PMC9463365; doi:10.1016/j.csbj.2022.08.030)
Supplement: Supplementary file S1 [file mmc1.zip › Code Package/global_pgc_colin.m]

function global_pgc


% The variable x means the real number of occupied places (number of bound target)
ni    = 183; %2000;  %  number of target molecule for each bacterium
xref  = ni;

XL    = ni;
xmin  = 0;  
xmax  = XL;
fx    = 1;
xelem = fx*ni+1;
x     = linspace(xmin, xmax,xelem);
dx    = x(4)-x(3);
xlen  = length(x);

% fy    = 0.1;
% dy    = dx/fy;
% ymin  = 0;
% ymax  = ni;
% y     = ymin:dy:ymax;
% ylen  = length(y);

global Pm %Pmq


Pm     = zeros(xlen,xlen);

%Pmq    = zeros(ylen,ylen);

for j=1:xlen    
    for q=1:j
        Pm(q,j)  = hgexth(x(q),2*ni,x(j),ni);
    end
end

% for j=1:xlen    
%     for q=1:j
%         Pm(q,j)  = dx*hgexth(x(q),2*ni,x(j),ni);
%     end
% end
% 
% Pmu = triu(Pm(:,:));
% 
% I  = 0.1*ones(xlen,xlen);
% Iu = triu(I(:,:));
% 


% for j=1:ylen-1    
%     for q=1:j
%         in=(q-1)*dy+1;
%         fi=q*dy;
%         Pmq(q,j)  = hgexth(y(q),2*ni,y(j),ni);  % we have to redifine the total number of elements with a different step
%         Pmq(q,j)  = sum(Pm(in:fi,dy*j)); %hgexth(y(q),2*ni,y(j),ni);
%     end
% end

% for q=1:250 
%     in=(q-1)*dy+1;
%     fi=q*dy;
%     Pmq(q,251)  = sum(Pm(in:fi,2501)); %hgexth(y(q),2*ni,y(j),ni);
% end


end
