# Supplementary material for: Mechanisms of antibiotic action shape the fitness landscapes of resistance mutations
Source: Comput Struct Biotechnol J. 2022 Aug 24;20:4688–703. doi: 10.1016/j.csbj.2022.08.030 (PMC9463365; doi:10.1016/j.csbj.2022.08.030)
Supplement: Supplementary file S1 [file mmc1.zip › Code Package/deathLimit.m]

% Death limit function
% Colin Hemez
% 2018

function DU = deathLimit(sigma, Dmin, Dmax)

DU = Dmin + sigma .* (Dmax - Dmin);

end
