# Supplementary material for: Mechanisms of antibiotic action shape the fitness landscapes of resistance mutations
Source: Comput Struct Biotechnol J. 2022 Aug 24;20:4688–703. doi: 10.1016/j.csbj.2022.08.030 (PMC9463365; doi:10.1016/j.csbj.2022.08.030)
Supplement: Supplementary file S1 [file mmc1.zip › Code Package/pdCurveTime.m]

% Generate a PD curve and time how long it takes
% For comparisone of ODE and PDE model performances

% Colin Hemez
% 2022

% clear; close all;


%% Compare PD curves

% Get parameters
[K,S,M] = getParams9P('ecoli','cipP1','tube');

% Find the MIC
wtMIC  = findMIC9P(K,1e-12,'curve'); % [mol/l]
wtMICconc = wtMIC * S(3); % [g/l]

% Define parameters for PD curve calculation
conc = open('ciproConcentrations.mat');
Cugml = conc.Cugml;
% Cgl = Cugml ./ 1000;
Cgl = [1e-6, 3*10^-6, 9*10^-6, 2.7*10^-5, 8.1*10^-5, 0.000243, 0.000729, 0.002187, 0.004];
expTime = 2; % [hr] Duration of experiment to simulate
expTimeS = expTime * 3600; % Convert to seconds
Binit = 1; % Initial bacterial population size (arbitrary)

% Generate growth and death rates based on exponential functions
G0 = 0.00014618;
G1 = -0.033296;
D0 = 0.000001446;
D1 = 0.039765;

X = 0:1:K(1);
G = G0 .* exp(G1 .* X);
D = D0 .* exp(D1 .* X);

% Calculate PD curve based on exponential growth and death rate functions
tic
[Re,Ge,De]  = netRateCalcGD9P(K, S, Binit, Cgl, [0 expTimeS], G, D, 'curve', 'exact');
runtime = toc;

% Plot the results
figure
semilogx(Cgl./wtMICconc, Re, 'k', 'linewidth', 3)
grid on
xlabel('[Antibiotic] / MIC')
ylabel('Net growth rate (1/sec)')
title('ODE model: PD curve')

disp('______________________________________________')
disp(['CALCULATION OF PD CURVE TOOK: ', num2str(runtime), ' seconds'])
