# Supplementary material for: Mechanisms of antibiotic action shape the fitness landscapes of resistance mutations
Source: Comput Struct Biotechnol J. 2022 Aug 24;20:4688–703. doi: 10.1016/j.csbj.2022.08.030 (PMC9463365; doi:10.1016/j.csbj.2022.08.030)
Supplement: Supplementary file S1 [file mmc1.zip › Code Package/popSizeChange.m]

function change = popSizeChange(kinParams,...
                                simParams,...
                                Binit,...
                                C0,...
                                trange)
% Run kinetic simulation
step = max(trange) - min(trange);
timepoints = [min(trange) max(trange)];

netrate = zeros(length(C0), 1);

for i = 1:length(C0)
    C = C0(i);
    Bi = ABkinetic4(kinParams,simParams,Binit,C,timepoints,step);
    Bsum = sum(Bi);
    
    % Calculate net growth rate
    netrate(i) = log(Bsum(2) / Bsum(1)) / step;
end

change = netrate;

end
