# Supplementary material for: Mechanisms of antibiotic action shape the fitness landscapes of resistance mutations
Source: Comput Struct Biotechnol J. 2022 Aug 24;20:4688–703. doi: 10.1016/j.csbj.2022.08.030 (PMC9463365; doi:10.1016/j.csbj.2022.08.030)
Supplement: Supplementary file S1 [file mmc1.zip › Code Package/expFun.m]

% Exponential growth and decay fitting function
% For fitting exponential growth curves

% Allows for the explicit declaration of a natural death or growth rate Dn

function B = expFun(R, Dn, B0, t)

B = B0 .* exp((R + Dn) .* t);

end
