# Supplementary material for: Mechanisms of antibiotic action shape the fitness landscapes of resistance mutations
Source: Comput Struct Biotechnol J. 2022 Aug 24;20:4688–703. doi: 10.1016/j.csbj.2022.08.030 (PMC9463365; doi:10.1016/j.csbj.2022.08.030)
Supplement: Supplementary file S1 [file mmc1.zip › Code Package/MSWFamily9P.m]

% Generate a family of MSW curves for all drug mechanisms

% Colin Hemez
% 2019

function [concFactors, netRateDiffs] = MSWFamily9P(resolution, expTime)

% Define the drug mechanisms
mech = {'cipro', 'nstat', 'cstat', 'ncide', 'ccide'};

% Set aside memory
concFactors = zeros(resolution, length(mech));
netRateDiffs= concFactors;

% Determine the MSWs for each mechanism
for i = 1:length(mech)
    
    % Retrieve parameters
    mechi = mech{i};
    Xi = getMutParams9P('ecoli','cipP1','infect9',mechi);
    
    % Calculate the MSW and store
    [Fi,Di] = pdCurveMSW9P(Xi.Kwt, Xi.Kres, Xi.S, resolution, expTime);
    concFactors(:,i) = Fi;
    netRateDiffs(:,i) = Di;
end

% Plot the results
figure
for i = 1:length(mech)
    semilogx(concFactors(:,i), netRateDiffs(:,i)./Xi.Kres(2),...
             'linewidth', 3)
    hold on
end
legend(upper(mech),'location','northwest')
grid on

end
