# Supplementary material for: Mechanisms of antibiotic action shape the fitness landscapes of resistance mutations
Source: Comput Struct Biotechnol J. 2022 Aug 24;20:4688–703. doi: 10.1016/j.csbj.2022.08.030 (PMC9463365; doi:10.1016/j.csbj.2022.08.030)
Supplement: Supplementary file S1 [file mmc1.zip › Code Package/bfun.m]

% Binomial related function
% q and h are the number of targets, not the indices
% 2* q!/(h!*(q-h)!) /2^q

function bf = bfun(q,h)

bf = 2*exp(gammaln(q+1)-gammaln(h+1)-gammaln(q-h+1))/2^q; % choosek(j,i) => choosek(q,h)

end
