# Supplementary material for: Mechanisms of antibiotic action shape the fitness landscapes of resistance mutations
Source: Comput Struct Biotechnol J. 2022 Aug 24;20:4688–703. doi: 10.1016/j.csbj.2022.08.030 (PMC9463365; doi:10.1016/j.csbj.2022.08.030)
Supplement: Supplementary file S1 [file mmc1.zip › Code Package/ampFitEmax.m]

% Fit ampicillin kill curve data to Emax model
% Colin Hemez

% 2022

X = ampFit8;
E = X.experiment;
t = X.timevals;
C = X.concvals;
Gmax = X.kinParams(2); % Maximum growth rate
Gmin = X.kinParams(4) * -1; % Minimum growth rate

% Calculate net growth rate
tind = 5; % Index for timepoint for calculation of net growth rate
Gnet = log(E(:,tind) ./ E(:,1)) ./ t(tind); % Get growth rate [1/sec]
Gnet = Gnet .* 3600; % Get growth rate [1/hr]
