# Supplementary material for: Mechanisms of antibiotic action shape the fitness landscapes of resistance mutations
Source: Comput Struct Biotechnol J. 2022 Aug 24;20:4688–703. doi: 10.1016/j.csbj.2022.08.030 (PMC9463365; doi:10.1016/j.csbj.2022.08.030)
Supplement: Supplementary file S1 [file mmc1.zip › Code Package/noParOptimize9P.m]

% Replicate model minimizations NOT in parallel

% Colin Hemez
% 2019

function solutions = noParOptimize9P(problem, iterations)

solutions = zeros(iterations,16);
soli = zeros(1,16);

for i = 1:iterations
    [S1i] = ABkineticMinimize9P(problem);
    close all
    
    % Package data to store
    soli(1:12) = S1i.paramset;
    soli = [soli S1i.fvalue S1i.pearson S1i.exit S1i.output.totaltime];
    solutions(i,:) = soli;
end

end
