# Supplementary material for: Mechanisms of antibiotic action shape the fitness landscapes of resistance mutations
Source: Comput Struct Biotechnol J. 2022 Aug 24;20:4688–703. doi: 10.1016/j.csbj.2022.08.030 (PMC9463365; doi:10.1016/j.csbj.2022.08.030)
Supplement: Supplementary file S1 [file mmc1.zip › Code Package/ampData.m]

% Generate ampicillin-related data for manuscript
% Colin Hemez

% 2020

close all

ampFit = load('ampFit10.mat');
ampFit = ampFit.ampFit10;

K = ampFit.kinParams;
S = ampFit.simParams;
time = ampFit.timevals;

%% Get full parameter structs
% P = getMutParams9P('ecoli','ampP1','infect9','curve');
P = load('ampP1.mat');
P = P.P;

Pcip = getMutParams9P('ecoli','cipP1','infect9','curve');

% Pcompare = getMutParams9P('ecoli','ampP2','infect9','curve');
Pcompare = load('ampP2.mat');
Pcompare = Pcompare.Pcompare;

%% Generate kinetic plot with experimental data
% ampExp = readmatrix('ampKillCurveMeansFull.xlsx');
% concFull = [ampFit.concvals 0.128 0.256];
% [~] = plotKinetic9P(ampExp, concFull, time, K, S);

%% Generate high-resolution kinetic simulation
% res = 201;
% time = linspace(min(ampFit.timevals), max(ampFit.timevals), res);
% Bkinetic = zeros(res, length(concFull));
% for i = 1:length(concFull)
%     Ci = concFull(i);
%     S(1) = ampExp(i,1);
%     Bi = ABkinetic9P(K, S, 1, Ci, time, 'curve',' exact');
%     Bpop = sum(Bi);
%     Bkinetic(:,i) = Bpop';
% end
% 
% writematrix(Bkinetic, 'amp_BKinetic.csv')
% writematrix(ampExp', 'amp_ExpKinetic.csv')
% writematrix(time'./60, 'amp_timeKinetic.csv')

%% MIC as a function of kR reduction
% res = 11;
% min = 1;
% max = 100;
% foldParams = linspace(min, max, res);
% 
% MICkR = zeros(res, 1);
% Pi = P;
% kR = Pi.Kwt(6);
% 
% for i = 1:res
%     Pi.Kwt(6) = kR * foldParams(i);
%     MICkR(i) = findMIC9P(Pi.Kwt, 1e-12, 'curve');
% end
% 
% figure
% plot(foldParams, MICkR./MICkR(1), '-k', 'linewidth', 3)
% grid on
% xlabel('Fold increase in kR')
% ylabel('MIC')

%% MIC as a function of N increase
Pi = P;
Pi.Kwt(1) = 200;
Pi.Kwt(12) = 261.8;
[~, ~, Gfun, Dfun] = systemMatrices9P(Pi.Kwt, 'off', 'off');

res = 11;
Nmin = 1;
Nmax = 5;
Nfactor = linspace(Nmin, Nmax, res);
Nvals = [200 300 400 500 600 700 800 900 1000];
gammaVals = [261.8 261.8 261.8 261.8 261.8] .* [1 2 3 4 5];
diff = Pi.Kwt(12) - Pi.Kwt(1);

MICn = zeros(length(Nvals), 1);
for i = 1:length(Nvals)
    disp(['MIC value ', num2str(i)])
    Pi.Kwt(1) = Nvals(i);
    Pi.Kwt(12) = Nvals(i)+diff*i;
    % Pi.Kwt(12) = gammaVals(i);
    dim = Nvals(i) - Nvals(1);
    if dim > 0
        Gdiff(1:dim) = Pi.Kwt(2);
        Ddiff(1:dim) = Pi.Kwt(3);
        Gfuni = [Gdiff Gfun];
        Dfuni = [Ddiff Dfun];
    else
        Gfuni = Gfun;
        Dfuni = Dfun;
    end
    [~, ~, G, D] = systemMatricesGD9P(Pi.Kwt, 'on', 'off', Gfuni, Dfuni);
    MICn(i) = findMICGD9P(Pi.Kwt, 1e-12, 'curve', Gfuni, Dfuni);
end

figure
plot(Nvals, MICn./MICn(1), 'k', 'linewidth', 3)
grid on
xlabel('Fold increase in target number')
ylabel('MIC (g/l)')

%% Generate isoclimes for kF anf kR (Figure 3)
% foldParams = 1:1:100;
% foldMICs = [1 10 20 30 40 50 60 70 80 90 100];

% isoclime_kF = fitnessIsoclimeFamily10P(foldMICs, 'kF', foldParams, P);
% figure
% plot(foldParams,isoclime_kF.isoclime.*100,'-k','linewidth',2)
% grid on
% ylim([-20 100])
% isoclime_kF_70 = isoclime_kF;
% writematrix([isoclime_kF.isoclime.*100], 'amp_kF_isoclime_70_80_90_100.csv')

% isoclime_kR = fitnessIsoclimeFamily10P(foldMICs, 'kR', foldParams, P);
% figure
% plot(foldParams,isoclime_kR.isoclime.*100,'-k','linewidth',2)
% grid on
% ylim([-20 100])
% isoclime_kR_1 = isoclime_kR;
% writematrix([isoclime_kR.isoclime.*100], 'amp_kR_isoclime_1_10_20.csv')

%% Generate isoclimes for N (Figure 3)
Pi = P;
Pi.Kwt(1) = 200/2;
Pi.Kwt(12) = 261.8/2;
[~, ~, Gfun, Dfun] = systemMatrices9P(Pi.Kwt, 0, 0);
Nvals = 100:100:1000;

MICvals = [1 2 3];

FH = zeros(length(Nvals), length(MICvals));

for i = 1:length(MICvals)
    FHi = fitnessFoldModGD9P(Pi.Kwt, MICvals(i), 'n4', Nvals, 'curve');
    FH(:,i) = FHi;
end

figure
plot(Nvals, FH.*100)
grid on
ylim([-20 100])
xlim([min(Nvals) max(Nvals)])

N100_FH123 = FH;
writematrix([Nvals' FH.*100], 'amp_N100_isoclime_1_2_3.csv')

%% Generate plot of MIC as a function of fitness cost (Figure 4B)
% res = 101;
% cost = linspace(0, 1, res);
% Kwt = P.Kwt;
% Kres = P.Kres;
% Ki = Kres;
% 
% MICs = zeros(res,1);
% 
% for i = 1:res
%     Gi = Kwt(2) * (1-cost(i));
%     Ki(2) = Gi;
%     MICs(i) = findMIC9P(Ki, 1e-12, 'curve');
% end
% 
% MICscaled = MICs ./ P.MICwt .* S(3);
% 
% figure
% plot(cost, MICscaled, 'k', 'linewidth', 3)
% title('MIC as a function of fitness cost (Figure 4B)')
% xlabel('Fitness cost')
% ylabel('MICres/MICwt')
% grid on
% 
% writematrix([cost' MICscaled], 'amp_MICFitnessCost_4B.csv')

%% Generate PD curve for ampicillin fit (Figure 4C)
% res = 200;
% expTime = 24; % [hrs]
% logfoldmin = -1;
% logfoldmax = 3;
% concFold = logspace(logfoldmin, logfoldmax, res);
% concvals = concFold' .* (P.MICwt);
% PDwt = netRateCalc9P(P.Kwt, S, 1, concvals, [0 expTime].*3600, 'curve', 'exact');
% PDres = netRateCalc9P(P.Kres, S, 1, concvals, [0 expTime].*3600, 'curve', 'exact');
% 
% figure
% semilogx(concFold, PDwt, 'k', 'linewidth', 3)
% hold on
% semilogx(concFold, PDres, 'r', 'linewidth', 3)
% grid on
% title('Ampicillin PD curve')
% xlabel('[Drug] / MICwt')
% ylabel('Net growth rate')
% legend('Wild-type','Resistant')
% 
% writematrix([PDwt PDres].*3600, 'amp_PDcurves_4C.csv')

%% Calculate selective advantage of mutant within MSW (Figure 4D)
% res = 201;
% expTime = 24; % [hrs]
% [concFactors, netRates] = pdCurveMSW9P(P.Kwt, P.Kres, S, res, expTime);
% 
% figure
% semilogx(concFactors, netRates ./ P.Kres(2), 'k', 'linewidth', 3)
% title('Growth advantage')
% xlabel('[Drug] / MICwt')
% ylabel('Net growth rate / Gres')
% grid on
% 
% writematrix([concFactors' netRates ./ P.Kres(2)], 'amp_growthAdvantage_4D.csv')

%% Probability of secondary mutation emergence vs. [Drug] (Figure 5A)
% res = 81;
% concFactor = logspace(0, 1, res);
% concvals = concFactor' .* Pcompare.MICres;
% 
% Pcamp = probabilityCurve9P(Pcompare.Kres,...
%                         Pcompare.S,...
%                         Pcompare.MSB,...
%                         Pcompare.M(2),...
%                         Pcompare.MICres,...
%                         'C0', concvals, 'curve', 'exact');
% 
% Pccip = probabilityCurve9P(Pcip.Kres,...
%                            Pcip.S,...
%                            Pcip.MSB,...
%                            Pcip.M(2),...
%                            Pcip.MICres,...
%                            'C0', concvals, 'curve', 'exact');
% 
% figure
% semilogy(concFactor, Pcamp, 'k', 'linewidth', 3)
% title('Probability of secondary mutation emergence')
% xlabel('[Drug] / MICres')
% ylabel('Probability')
% grid on
% 
% PC2MIC = probabilityCurve9P(Pcompare.Kres,...
%                             Pcompare.S,...
%                             Pcompare.MSB,...
%                             Pcompare.M(2),...
%                             Pcompare.MICres,...
%                             'C0', 2 * Pcompare.MICres, 'curve', 'exact');
% disp(['Probability at 2 MIC: ',num2str(PC2MIC)])
% 
% writematrix([concFactor' Pcamp], 'amp_SecondaryMutProb_5A.csv')

%% Calculate proportion of bacterial populations at steady-state (Figure 5B)
% SSfactor = 2;
% [prob,SS] = probCompFamily10P(Pcompare, {'curve'}, SSfactor, SSfactor);
% 
% figure
% plot(0:1:Pcompare.Kwt(1), SS.dist, 'k', 'linewidth', 3)
% title('Steady-state distribution')
% xlabel('Target number')
% ylabel('Probability')
% 
% writematrix([(0:1:Pcompare.Kwt(1))' SS.dist], 'amp_dist2MIC_5B.csv')

%% Calculate probability of resistance emergence by subpopulation (Figure 5C)
% res = 301;
% 
% [Ycip, Yicip, Pcompcip] = expectedMutants9P(Pcip.Kres,...
%                                             Pcip.S,...
%                                             Pcip.MSB,...
%                                             Pcip.M(2),...
%                                             Pcip.MICres*2,...
%                                             res,...
%                                             'curve', 'exact');
% 
% figure
% plot(0:1:Pcip.Kwt(1), Yicip, 'k', 'linewidth', 3)
% xlabel('Target number')
% ylabel('Probability')
% title('CIPROFLOXACIN: Secondary mutation emergence')
% 
% [Yamp, Yiamp, Pcompamp] = expectedMutants9P(Pcompare.Kres,...
%                                             Pcompare.S,...
%                                             Pcompare.MSB,...
%                                             Pcompare.M(2),...
%                                             Pcompare.MICres*2,...
%                                             res,...
%                                             'curve', 'exact');
% 
% figure
% plot(0:1:Pcompare.Kwt(1), Yiamp, 'k', 'linewidth', 3)
% xlabel('Target number')
% ylabel('Probability')
% title('AMPICILLIN: Secondary mutation emergence')
% 
% writematrix([(0:1:Pcip.Kwt(1))' Yicip], 'amp_cipProb_5C.csv')
% writematrix([(0:1:Pcompare.Kwt(1))' Yiamp], 'amp_ampProb_5C.csv')

%% Calculate secondary mutation selection window (Figure 5E)
% targetprob = 1e-4;
% concCompCip = compensationProb9P(Pcip.Kres,...
%                                  Pcip.S,...
%                                  Pcip.M,...
%                                  Pcip.MSB,...
%                                  targetprob,...
%                                  1e-8, 'curve', 'exact');
% 
% concCompAmp = compensationProb9P(Pcompare.Kres,...
%                                  Pcompare.S,...
%                                  Pcompare.M,...
%                                  Pcompare.MSB,...
%                                  targetprob,...
%                                  1e-8, 'curve', 'exact');
% 
% disp(['Secondary mutation selection window boundary is: ',...
%      num2str(concCompAmp/Pcompare.MICwt),...
%      '-fold above MIC-wt'])

%% Kinetic simulation (Supplementary figure S5)
% res = 101;
% tmax = 6; % [hrs]
% t = linspace(0, tmax, res)' .* 3600;
% factor = 4;
% Csim = Pcompare.MICwt * factor;
% 
% Bi = ABkinetic9P(Pcompare.Kwt, Pcompare.S, 1, Csim, t, 'curve', 'exact');
% B = sum(Bi);
% 
% figure
% plot(t ./ 3600, B, 'k', 'linewidth', 3)
% grid on
% xlabel('Time (hrs)')
% ylabel('CFU')
% 
% writematrix([t./3600 B'], 'amp_Kinetic4MIC_FS5.csv')

%% Simulate a PD curve and find a hill coefficient (Supplementary figure S8)
% res = 101;
% factorlogmin = -2;
% factorlogmax = 3;
% factors = logspace(factorlogmin, factorlogmax, res)';
% 
% conc = factors .* P.MICres;
% 
% expTime = 18; % [hrs]
% t = expTime * 3600;
% 
% N = netRateCalc9P(P.Kres, P.S, 1, conc, [0 t], 'curve', 'exact');
% 
% % Plot the PD curve
% figure
% semilogx(factors, N, 'k', 'linewidth', 3);
% xlabel('[Drug] / MICres')
% ylabel('Net growth rate (1/sec)')
% grid on
% 
% % Find the Hill coefficienct
% [Hill, HillR2] = findHill9P(N, P, factors .* P.MICres ./ P.MICwt);

%% ODE/PDE model comparison
% Run PDE model to get time
Cipro_pde_code_colin_data

% Run ODE model to get time
pdCurveTime

% Generate PD curve
figure
semilogx(Cgl, Re, 'k', 'linewidth', 3)
hold on
semilogx(Cgl, NG, 'r', 'linewidth', 3)

writematrix([Cgl'.*1000 Re.*3600 NG'.*3600], 'model_Compare_ODE_PDE_PD.csv')
