# Supplementary material for: Mechanisms of antibiotic action shape the fitness landscapes of resistance mutations
Source: Comput Struct Biotechnol J. 2022 Aug 24;20:4688–703. doi: 10.1016/j.csbj.2022.08.030 (PMC9463365; doi:10.1016/j.csbj.2022.08.030)
Supplement: Supplementary file S1 [file mmc1.zip › Code Package/Cipro_pde_code_colin_data.m]

%%%%%%%%%%%%%%%%%%%%%%%%%%%%%%%%%%%%%%%%%%%%%%%%%%%%%%%%%%%%%%%%%%%%%%%%%%%
%%%  Fabrizio Clarelli - UiT - The Arctic University of Norway - 2018;  %%%
%%%%%%%%%%%%%%%%%%%%%%%%%%%%%%%%%%%%%%%%%%%%%%%%%%%%%%%%%%%%%%%%%%%%%%%%%%%


%%%%% Choose DIMENSIONS %%%%%%%%%%%%%%%%%%%%%%%
% dm (liter for volume), sec, g,


clear


varnew_colin  %variables  % call all constants and variables
global_pgc_colin

global Pm 

K     = 1*10^16; % cfu/L  % carrying capacity of bacteria -- 10^15 is much higher than the real one...

dr0 = 7.53/3600;       % 1/sec  - Colin data -- Max death rate
r0  = 0.526/3600;      % 1/sec  - Colin data -- 
D0  = 5.40*10^-3/3600; % 1/sec  - Colin data -- Natural death rate

kr  = 3.17*10^-4;  % (1/sec) - Colin data;
kf  = 5.23*10^3;   % M^-1*sec^-1 - Colin data ---  M=mol/L

kf1 = kf/(Na*Vtot); % rescaling units

% Drug concentrations

%vm    = [10^-8, 10^-7, 3*10^-6, 9*10^-6, 2.7*10^-5, 8.1*10^-5, 0.000243, 0.000729, 0.002187]; % g/l
vm    = [3*10^-6, 9*10^-6, 2.7*10^-5, 8.1*10^-5, 0.000243, 0.000729, 0.002187]; % g/l
nvm   = length(vm);

% Generate growth and death rates based on Colin exponential functions
D1 = 0.039765;
G1 = -0.033296;

dr       = zeros(xlen,1);
r        = zeros(xlen,1);

dr(:)    = D0.*exp(D1*x); % Death rate
r(:)     = r0.*exp(G1*x); % growth rate (Colin)


% Initial conditions
Inconc   = 6.88*10^12;  % cfu/L  -- Attention, Colin's values are in cfu/mL!!!   
    
Bin      = Inconc*Vtot;


%%%%%%%%%%%%%%%%%%
ATm  = zeros(nvm,trlen);
BTm  = zeros(nvm,trlen);
Bm   = zeros(nvm,xlen,trlen);


tic

%parfor i=1:nvm
for i=1:nvm
    

    % Initial condition: -- mic is not a biological mic, it is just a concentration 
    mic   = vm(i); % (g/l) 
    Amic  = mic/muf*Na*Vtot;  % # of drug's molecules with a mic conc. 
    
    Ain   = Amic; 
    Cain  = mic;
    
    
    B     = zeros(xlen,trlen);
    BT    = zeros(1,trlen);
    B0    = zeros(xlen,1);
    B1    = zeros(xlen,1);

    A     = zeros(1,trlen);
    Ca    = zeros(1,trlen);

    vr    = zeros(xlen,trlen);
    vr0   = zeros(xlen,1);
    vr1   = zeros(xlen,1);

    vf    = zeros(xlen,trlen);
    vf0   = zeros(xlen,1);
    vf1   = zeros(xlen,1);

   %%%%%%%%
    
    B0(1)   = Bin; %*(1-x(:)/ni); %Bin;  % #mol/liter.  % t=0, all bacteria with free target molecules.     

    B(1,1)  = B0(1);
    Ball    = sum(B(:,1));
    BT(1)   = sum(B0(:));

    A0      = Ain;
    A(1)    = Ain;  
    Ca0     = Cain;
    Ca(1)   = Cain;  

    vr0(:)  = -kr*x(:);
    vr(:,1) = vr0(:);

    %kf2     = kf/(Na*Vi*Ball);

    vf0(:)  = kf1*A0*(ni-x(:));
    vf(:,1) = vf0(:);
     
    cr     = muf/(Na*Vtot);

    % rough test of numerical stability (not updated, double check in case of error...)
    mm = max([dt*r0*(K-Ball)/K,dt*kf1*vm(i)*sum((ni-x(:)).*B0(:))/Ain,dt*kr*dx*sum(x(:).*B0(:))/Ain,dt/dx*kf1*A0*ni,dt/dx*kr*ni,2*dt*dx*r0,dt*dr0]);

    if mm < 0.5
    %     mm
    %     'numerical stab. ok'
    else
        'Numerical Instability Error; mm is:'
        mm
        kf
        kr
        
        %break
    end


    Pmu = triu(Pm(:,:));
 
    I  = 0.1*ones(xlen,xlen);
    Iu = triu(I(:,:));

    
    
    for n=1:tlen-1  

            Ball  = sum(B0(:));

            % discrete
            A1  = A0 - dt*kf1*A0*sum((ni-x(:)).*B0(:)) + dt*kr*sum(x(:).*B0(:));  
            Ca1 = A1*muf/(Vtot*Na); % ok!  % Ca0 - dt*cr*kf/muf*Ca0*sum((ni-x(:)).*B0(:)) + dt*cr*kr*dx*sum(x(:).*B0(:)); 

            vr1(1) = 0;
            vf1(1) = kf1*A1*(ni-x(1));
            B1(1)  = B0(1) - dt*vf0(1)*B0(1) + dt*kr*x(2)*B0(2) - dt*r(1)*B0(1)*(K-Ball)/K +...
                2*dt*dx*sum( Pm(1,1:end)'.*r(1:end).*B0(1:end) )*(K-Ball)/K - dt*dr(1)*B0(1);

        %     Bq1(1) = Bq0(1) - dt*vf0(1)*Bq0(1) + dt*kr*x(2)*Bq0(2) - dt*r(1)*Bq0(1)*(K-Bqall)/K +...
        %         2*dt*dx*sum( Pm(1,1:end)'.*r(1:end).*Bq0(1:end) )*(K-Bqall)/K - dt*dr(1)*Bq0(1);

            %%%%%%%%%%%

            B1(2:xlen-1)  = B0(2:xlen-1) - dt/dx*(vf0(2:xlen-1).*B0(2:xlen-1) - vf0(1:xlen-2).*B0(1:xlen-2)) -...
                dt/dx*( vr0(3:xlen).*B0(3:xlen) - vr0(2:xlen-1).*B0(2:xlen-1) ) -...
                    dt*r(2:xlen-1).*B0(2:xlen-1)*(K-Ball)/K + 2*dt*dx*( Pmu(2:xlen-1,:)*(r(:).*B0(:)) )*(K-Ball)/K - dt*dr(2:xlen-1).*B0(2:xlen-1); 

                %dt*r(2:xlen-1).*B0(2:xlen-1)*(K-Ball)/K + 2*dt*r(2:xlen-1).*B0(2:xlen-1)*(K-Ball)/K - dt*dr(2:xlen-1).*B0(2:xlen-1);
                    % % dt*kf*Ad(n)*(ni-x(j))
        %     for j=2:xlen-1 
        %         Bq1(j)  = Bq0(j) - dt/dx*(vf0(j)*Bq0(j)-vf0(j-1)*Bq0(j-1)) - dt/dx*( vr0(j+1)*Bq0(j+1) - vr0(j)*Bq0(j) ) -...
        %             dt*r(j)*Bq0(j)*(K-Bqall)/K + 2*dt*dx*sum( Pm(j,j:end)'.*r(j:end).*Bq0(j:end) )*(K-Bqall)/K - dt*dr(j)*Bq0(j);  % dt*kf*Ad(n)*(ni-x(j))       
        % %         vr1(j) = -kr*x(j);
        % %         vf1(j) = kf/mu*Ca1*(ni-x(j));
        %     end

            vr1(2:xlen-1) = -kr*x(2:xlen-1);
            vf1(2:xlen-1) = kf1*A1*(ni-x(2:xlen-1));

            %%%%%%%%%%%

            %%%%%%%%%%
        %     for j=2:xlen-1 
        %         B1(j)  = B0(j) - dt/dx*(vf0(j)*B0(j)-vf0(j-1)*B0(j-1)) - dt/dx*( vr0(j+1)*B0(j+1) - vr0(j)*B0(j) ) -...
        %             dt*r(j)*B0(j)*(K-Ball)/K + 2*dt*dx*sum( Pm(j,j:end)'.*r(j:end).*B0(j:end) )*(K-Ball)/K - dt*dr(j)*B0(j);  % dt*kf*Ad(n)*(ni-x(j))       
        %         vr1(j) = -kr*x(j);
        %         vf1(j) = kf/muf*Ca1*(ni-x(j));
        %     end
            %%%%%%%%%%%%%%

            vr1(xlen) = -kr*x(xlen);
            vf1(xlen) = 0; % from  kf1*A(n+1)*(ni-x(xlen));
            B1(xlen)  = B0(xlen) + dt*kf1*A0*B0(xlen-1) - dt*kr*x(xlen)*B0(xlen) -...
                dt*r(xlen)*B0(xlen)*(K-Ball)/K + 2*dt*dx*Pm(xlen,xlen)'.*r(xlen).*B0(xlen)*(K-Ball)/K - dt*dr(end)*B0(end);

        %     Bq1(xlen) = Bq0(xlen) + dt*kf/muf*Ca0*Bq0(xlen-1) - dt*kr*x(xlen)*Bq0(xlen) -...
        %         dt*r(xlen)*Bq0(xlen)*(K-Bqall)/K + 2*dt*dx*Pm(xlen,xlen)'.*r(xlen).*Bq0(xlen)*(K-Bqall)/K - dt*dr(end)*Bq0(end);

            if mod(n-1,tred)==0
                m = (n-1)/tred;
                B(:,m+1)  = B0(:);
                %Bq(:,m+1) = Bq0(:);
                A(m+1)    = A0; %Ca(m+1)/muf*Na*Vtot;
                Ca(m+1)   = A(m+1)*muf/(Na*Vtot);
                vr(:,m+1) = vr0(:);
                vf(:,m+1) = vf0(:);
            else
            end


            B0  = B1;
            %Bq0 = Bq1;
            Ca0 = Ca1;
            A0  = A1;
            vr0 = vr1;
            vf0 = vf1;


    end


    % Eint = interp1(texp,Bexp,td,'pchip'); %interpolation experimental data

    B(:,end)  = B1(:);
    Ball      = sum(B1(:));
    BT(:)     = sum(B(:,:),1);

    % Bq(:,end) = Bq1(:);
    % Bqall     = sum(Bq1(:));
    Ca(end)   = Ca1;
    A(end)    = Ca(end)/muf*Na*Vtot;
    vr(:,end) = vr1(:);
    vf(:,end) = vf1(:);
    
    BTm(i,:)  = BT(:);
    Bm(i,:,:) = B(:,:);
    ATm(i,:)  = A(:);
    
end
    
    
CB  = BTm/Vtot; % CFU/L

% ep  = [1,1201,2401,3601,4801,6001,7201]; % with dtr = 1
%  Bn(:,end)  = B1n(:);
%  An(end)    = A1n;
%  vrn(:,end) = vr1n(:);
%  vfn(:,end) = vf1n(:);   
%     
% 
% num = length(Cexp);
% 
% Csim  = CB(1,ep(:));   % cfu/l
% Csim2 = CB(2,ep(:));   % cfu/l
% Csim3 = CB(3,ep(:));   % cfu/l
% Csim4 = CB(4,ep(:));
% Csim5 = CB(5,ep(:));
% Csim6 = CB(6,ep(1:4));
% Csim7 = CB(7,ep(1:3));
% Csim8 = CB(8,ep(1:3));
% 
% Csim  = [repmat(Csim(1),3,1);repmat(Csim(2),3,1);repmat(Csim(3),3,1);repmat(Csim(4),3,1);repmat(Csim(5),3,1);repmat(Csim(6),3,1);repmat(Csim(7),3,1)]';
% Csim2 = [repmat(Csim2(1),3,1);repmat(Csim2(2),3,1);repmat(Csim2(3),3,1);repmat(Csim2(4),3,1);repmat(Csim2(5),3,1);repmat(Csim2(6),3,1);repmat(Csim2(7),3,1)]';
% Csim3 = [repmat(Csim3(1),3,1);repmat(Csim3(2),3,1);repmat(Csim3(3),3,1);repmat(Csim3(4),3,1);repmat(Csim3(5),3,1);repmat(Csim3(6),3,1);repmat(Csim3(7),3,1)]';
% Csim4 = [repmat(Csim4(1),3,1);repmat(Csim4(2),3,1);repmat(Csim4(3),3,1);repmat(Csim4(4),3,1);repmat(Csim4(5),3,1);repmat(Csim4(6),3,1);repmat(Csim4(7),3,1)]';
% Csim5 = [repmat(Csim5(1),3,1);repmat(Csim5(2),3,1);repmat(Csim5(3),3,1);repmat(Csim5(4),3,1);repmat(Csim5(5),3,1);repmat(Csim5(6),3,1);repmat(Csim5(7),3,1)]';
% Csim6 = [repmat(Csim6(1),3,1);repmat(Csim6(2),3,1);repmat(Csim6(3),3,1);repmat(Csim6(4),3,1)]';
% Csim7 = [repmat(Csim7(1),3,1);repmat(Csim7(2),3,1);repmat(Csim7(3),3,1)]';
% Csim8 = [repmat(Csim8(1),3,1);repmat(Csim8(2),3,1);repmat(Csim8(3),3,1)]';
% 
% Cstot = [Csim,Csim2,Csim3,Csim4,Csim5,Csim6,Csim7,Csim8];   % cfu/l

toc

tt=toc
     

%figure;semilogy(tr/3600,CB(:,:)*10^-3) % concentration in cfu/mL (there is *10^-3), time in hours.

%NGn    = zeros(1,nvm);
NG     = zeros(1,nvm);

NG(:)  = (log(CB(:,end)) - log(CB(:,1)) )/tr(end);

un     = ones(1,nvm);

figure;semilogx(vm,NG,vm,un*r0,vm,-un*dr0,vm,un-1)

%NGn(:) = (CB(:,end) - CB(:,1))/(tr(end)-tr(1));

%Cextot = [Cexp',Cexp2',Cexp3',Cexp4',Cexp5',Cexp6',Cexp7',];  % cfu/l   Experimental data from killing curves
% num2   = length(Cextot);

%LCstot  = [log10(Csim),log10(Csim2),log10(Csim3),log10(Csim4),log10(Csim5),log10(Csim6),log10(Csim7),log10(Csim8)];
%LCextot = [log10(Cexp(1,:)),log10(Cexp(2,:)),log10(Cexp(3,:)),log10(Cexp(4,:)),log10(Cexp(5,:)),log10(Cexp(6,1:12)),log10(Cexp(7,1:9)),log10(Cexp(8,1:9))];

%Cstot   = 10.^(LCstot);
%Cextot  = 10.^(LCextot);


% 
% v1=[mr7,y,X0];
%v1=[y,R2a,X0];

% w = 10^(-3); % rescaling factor (from CFU/l to CFU/ml) 
% trh = tr/3600; % time in hours
% 
% figure;semilogy(trh,w*CB(1,:),'c',t3exp/3600,w*Cexp(1,:),'c*',trh,w*CB(2,:),'m',t3exp/3600,w*Cexp(2,:),'*m',trh,w*CB(3,:),'y',t3exp/3600,w*Cexp(3,:),...
% 'y*',trh,w*CB(4,:),'r',t3exp/3600,w*Cexp(4,:),'r*',trh,w*CB(5,:),'g',t3exp/3600,w*Cexp(5,:),'g*',trh(1:3601),w*CB(6,1:3601),'b',t3exp(1:12)/3600,w*Cexp(6,1:12),'b*',...
% trh(1:2401),w*CB(7,1:2401),'k',t3exp/3600,w*Cexp(7,:),'k*',trh(1:2401),w*CB(8,1:2401),'c',t3exp(:)/3600,w*Cexp(8,:),'c*','LineWidth',2)
% xlabel('Time (hours)') 
% ylabel('CFU/mL') 

% NG   = (log10(CB(:,end)) - log10(CB(:,1)) )/tr(end);
% NG1h = (log10(CB(:,61)) - log10(CB(:,1)) )/tr(61);
% z1 = zeros(1,nvm);
% figure;semilogx(vm,NG,vm,z1)
% 
% toc

%save 'Cipro_18h_paper_all_conc' 
