# Supplementary material for: Mechanisms of antibiotic action shape the fitness landscapes of resistance mutations
Source: Comput Struct Biotechnol J. 2022 Aug 24;20:4688–703. doi: 10.1016/j.csbj.2022.08.030 (PMC9463365; doi:10.1016/j.csbj.2022.08.030)
Supplement: Supplementary file S1 [file mmc1.zip › Code Package/pdEmax.m]

% Emax model for pharmacodynamic action

% Colin Hemez
% 2019

% Inputs:
% H: Hill coefficient
% MIC: Minimum inhibitory concentration
% Gmax: Maximum (drug-free) growth rate
% Dmax: Minimum (drug-saturated) death rate
% C: Range of drug concentrations

function pd = pdEmax(H,MIC,Gmax,Dmax,C)

Dmax = -1 * Dmax;

Cterm = (C ./ MIC) .^ H;

pd = Gmax - (((Gmax - Dmax) .* Cterm) ./ (Cterm - (Dmax / Gmax)));

end
