# Supplementary material for: Mechanisms of antibiotic action shape the fitness landscapes of resistance mutations
Source: Comput Struct Biotechnol J. 2022 Aug 24;20:4688–703. doi: 10.1016/j.csbj.2022.08.030 (PMC9463365; doi:10.1016/j.csbj.2022.08.030)
Supplement: Supplementary file S1 [file mmc1.zip › Code Package/updateParPlots9P.m]

% Update parameter optimization plots during parOptimize9P

function updateParPlots9P(H,data,objInd,figuremat)

for i = 1:length(objInd)
    subplot(figuremat(1),figuremat(2),i)
    
end

end
