# Supplementary material for: Mechanisms of antibiotic action shape the fitness landscapes of resistance mutations
Source: Comput Struct Biotechnol J. 2022 Aug 24;20:4688–703. doi: 10.1016/j.csbj.2022.08.030 (PMC9463365; doi:10.1016/j.csbj.2022.08.030)
Supplement: Supplementary file S1 [file mmc1.zip › Code Package/ABkineticExt9P.m]

% Modified ABkinetic9P for finding time to extinction

% Colin Hemez
% 2019

function B = ABkineticExt9P(kinParams,...
                            simParams,...
                            Binit,...
                            C0,...
                            T,...
                            ext,...
                            varargin)

Bi = ABkinetic9P(kinParams,simParams,Binit,C0,T,varargin);
Bsum = sum(Bi);

B = Bsum - ext;
                        
end
