# Supplementary material for: Mechanisms of antibiotic action shape the fitness landscapes of resistance mutations
Source: Comput Struct Biotechnol J. 2022 Aug 24;20:4688–703. doi: 10.1016/j.csbj.2022.08.030 (PMC9463365; doi:10.1016/j.csbj.2022.08.030)
Supplement: Supplementary file S1 [file mmc1.zip › Code Package/isoclimePlotter.m]

% Plot fitness isoclimes

mech = {'cipro','nstat','cstat','ncide','ccide'};
param = {'kF','kR'};

foldvals = linspace(1,100,100);

figure
subp = 1;

for i = 1:length(param)
    for j = 1:length(mech)
        
        isoi = load(['fitnessIsoclime_',param{i},'_',mech{j},'.csv']);
        
        subplot(length(param),length(mech),subp)
        plot(foldvals,isoi,'-k','linewidth',2)
        grid on
        ylim([-20 100])
        
        subp = subp + 1;
    end
end
