# Supplementary material for: Mechanisms of antibiotic action shape the fitness landscapes of resistance mutations
Source: Comput Struct Biotechnol J. 2022 Aug 24;20:4688–703. doi: 10.1016/j.csbj.2022.08.030 (PMC9463365; doi:10.1016/j.csbj.2022.08.030)
Supplement: Supplementary file S2 [file mmc2.xlsx]

## Sheet: Sheet1
Drug mechanisms
Activity	Ciprofloxacin	Ampicillin	Bacteriostatic	Bacteriostatic	Bactericidal	Bactericidal
Steepness			Stepwise	Linear	Stepwise	Linear
Abbreviation	CIP	AMP	S/S	S/L	C/S	C/L
N	183	500	183	183	183	183
αG	16.8	n/a	500	1	1	1
αD	7.28	7.67	1	1	500	1
γG	24.8	n/a	35	35	35	35
γD	364	1310	150	150	150	150
Bacteriostatic Potency	1	0	1	1	0	0
Bactericidal potency	1	1	0	0	1	1
