# Supplementary material for: Mechanisms of antibiotic action shape the fitness landscapes of resistance mutations
Source: Comput Struct Biotechnol J. 2022 Aug 24;20:4688–703. doi: 10.1016/j.csbj.2022.08.030 (PMC9463365; doi:10.1016/j.csbj.2022.08.030)
Supplement: Supporting data file S3 [file mmc5.xlsx]

## Sheet: Optimization Results
iteration	i_numtargets	i_growthrate	i_natdeathrate	i_drugdeathrate	i_binding	i_unbinding	i_alphag	i_alphad	i_betag	i_betad	i_gammag	i_gammad	o_numtargets	o_growthrate	o_natdeathrate	o_drugdeathrate	o_binding	o_unbinding	o_alphag	o_alphad	o_betag	o_betad	o_gammag	o_gammad	o_funval	o_rsq
1	183	0.000146177	1.5e-06	0.00209182	446.797	8.81e-05	409.737	46.8812	0	1	174.386	143.701	183	0.000146177	1.5e-06	0.00209182	25845.4	5.57e-05	421.613	450.702	0	1	102.35	266.472	0.166407	0.957382
2	183	0.000146177	1.5e-06	0.00209182	2782.8	9.95e-05	261.701	259.286	0	1	38.6046	175.142	183	0.000146177	1.5e-06	0.00209182	9437.98	0.000484103	256.323	9.20514	0	1	27.3858	337.506	0.148091	0.94775
3	183	0.000146177	1.5e-06	0.00209182	7330.28	0.00102695	449.707	114.222	0	1	4.87641	140.201	183	0.000146177	1.5e-06	0.00209182	11187	0.000588133	437.749	9.21943	0	1	28.0353	290.098	0.149866	0.945735
4	183	0.000146177	1.5e-06	0.00209182	7330.28	0.00102695	449.707	114.222	0	1	4.87641	140.201	183	0.000146177	1.5e-06	0.00209182	11187	0.000588133	437.749	9.21943	0	1	28.0353	290.098	0.149866	0.945735
5	183	0.000146177	1.5e-06	0.00209182	4859.95	0.000146945	276.297	41.172	0	1	151.199	239.472	183	0.000146177	1.5e-06	0.00209182	1480.12	0.00135055	122.923	4.48964	0	1	176.429	40.5628	0.149108	0.945061
6	183	0.000146177	1.5e-06	0.00209182	24056.7	0.00208086	198.617	194.734	0	1	171.498	18.4427	183	0.000146177	1.5e-06	0.00209182	2241.79	0.0013393	155.618	4.00656	0	1	182.062	69.9135	0.148621	0.945151
7	183	0.000146177	1.5e-06	0.00209182	5413.98	0.000385757	128.441	71.8637	0	1	155.26	48.3048	183	0.000146177	1.5e-06	0.00209182	7981.67	3.01e-05	3.47029	257.225	0	1	-165.201	180.991	0.191108	0.952371
8	183	0.000146177	1.5e-06	0.00209182	3222.6	0.000155411	49.0596	255.62	0	1	-22.0721	112.24	183	0.000146177	1.5e-06	0.00209182	19215.3	0.00138436	193.274	7.35927	0	1	43.8018	359.591	0.1524	0.941872
9	183	0.000146177	1.5e-06	0.00209182	410.957	0.000288902	222.148	206.64	0	1	65.1936	20.3131	183	0.000146177	1.5e-06	0.00209182	25679.9	0.00190502	493.817	7.26961	0	1	44.2308	353.489	0.153704	0.940326
10	183	0.000146177	1.5e-06	0.00209182	683.822	0.000200486	91.3412	248.568	0	1	1.55648	178.454	183	0.000146177	1.5e-06	0.00209182	16263.6	6.89e-05	1.05683	111.187	0	1	117.47	219.336	0.161664	0.958615
11	183	0.000146177	1.5e-06	0.00209182	22342.5	5.72e-05	182.711	303.399	0	1	129.855	29.5746	183	0.000146177	1.5e-06	0.00209182	23039.9	0.0016887	58.5029	7.31192	0	1	43.1145	364.84	0.153205	0.940814
12	183	0.000146177	1.5e-06	0.00209182	1067.04	6.79e-05	440.7	113.495	0	1	170.652	105.297	183	0.000146177	1.5e-06	0.00209182	5141.58	0.00158901	468.165	3.5671	0	1	182.265	132.505	0.14879	0.943937
13	183	0.000146177	1.5e-06	0.00209182	15279.6	0.000120306	28.9108	88.579	0	1	78.7973	124.121	183	0.000146177	1.5e-06	0.00209182	16045.1	7.32e-05	160.369	103.6	0	1	74.6802	230.687	0.15841	0.959798
14	183	0.000146177	1.5e-06	0.00209182	3452.88	0.000614156	342.032	216.662	0	1	87.4917	77.6761	183	0.000146177	1.5e-06	0.00209182	11531.9	0.000919946	3.46569	6.48479	0	1	-172.611	365.165	0.147497	0.946471
15	183	0.000146177	1.5e-06	0.00209182	26243.5	0.000940275	35.0494	381.502	0	1	172.953	120.923	183	0.000146177	1.5e-06	0.00209182	13580.2	0.00111562	3.56792	6.40768	0	1	-98.8338	363.884	0.148447	0.945539
16	183	0.000146177	1.5e-06	0.00209182	296.822	6.3e-05	360.282	55.7162	0	1	30.8199	142.231	183	0.000146177	1.5e-06	0.00209182	6189.44	0.000327685	56.9717	8.52269	0	1	25.5124	258.278	0.144737	0.952151
17	183	0.000146177	1.5e-06	0.00209182	994.768	0.000107063	317.98	250.258	0	1	95.3609	54.6139	183	0.000146177	1.5e-06	0.00209182	4928.39	0.00138405	368.201	2.15784	0	1	82.4949	317.657	0.147964	0.947405
18	183	0.000146177	1.5e-06	0.00209182	3270.61	0.00151071	155.269	273.549	0	1	46.6297	172.835	183	0.000146177	1.5e-06	0.00209182	6296.15	0.00174773	292.169	2.10914	0	1	84.2299	365.484	0.148698	0.945983
19	183	0.000146177	1.5e-06	0.00209182	431.099	0.000595666	30.2211	467.489	0	1	-1.46044	40.4605	183	0.000146177	1.5e-06	0.00209182	14955.7	0.000855699	322.473	8.79047	0	1	28.002	348.058	0.152502	0.94172
20	183	0.000146177	1.5e-06	0.00209182	5558.09	0.00040949	259.562	136.842	0	1	152.184	98.3272	183	0.000146177	1.5e-06	0.00209182	16383.8	0.00115418	74.488	7.43447	0	1	42.7991	360.246	0.15151	0.942893
21	183	0.000146177	1.5e-06	0.00209182	7351.43	0.0011038	34.4322	396.06	0	1	92.2178	130.905	183	0.000146177	1.5e-06	0.00209182	25274.2	0.00186893	79.5067	7.28383	0	1	43.6537	360.259	0.153622	0.940375
22	183	0.000146177	1.5e-06	0.00209182	6858.03	9.96e-05	90.2206	344.066	0	1	162.131	18.8339	183	0.000146177	1.5e-06	0.00209182	15246	0.000875179	463.227	8.77903	0	1	27.9322	341.262	0.152674	0.94151
23	183	0.000146177	1.5e-06	0.00209182	20768.1	0.00144711	45.2202	380.45	0	1	133.662	103.577	183	0.000146177	1.5e-06	0.00209182	8918.33	0.000659692	4.05148	6.74133	0	1	-97.2996	362.769	0.145869	0.948276
24	183	0.000146177	1.5e-06	0.00209182	611.571	0.000568717	381.167	317.15	0	1	82.9725	74.219	183	0.000146177	1.5e-06	0.00209182	18910.5	3.99e-05	356.861	373.473	0	1	84.7668	227.505	0.163107	0.959476
25	183	0.000146177	1.5e-06	0.00209182	3889.17	0.000399738	284.402	281.733	0	1	148.486	64.211	183	0.000146177	1.5e-06	0.00209182	14096.1	0.00117258	3.29701	6.35257	0	1	-159.727	362.576	0.148638	0.945341
26	183	0.000146177	1.5e-06	0.00209182	4222.69	6.78e-05	393.639	428.422	0	1	140.475	129.994	183	0.000146177	1.5e-06	0.00209182	3139.33	0.00068693	106.549	1.84507	0	1	139.069	364.138	0.148437	0.946009
27	183	0.000146177	1.5e-06	0.00209182	1575.73	5.52e-05	210.184	46.7527	0	1	140.806	20.4324	183	0.000146177	1.5e-06	0.00209182	1900.01	0.00114758	365.404	2.47077	0	1	48.4137	92.3875	0.14851	0.949221
28	183	0.000146177	1.5e-06	0.00209182	2822.86	0.000779908	35.6711	97.5463	0	1	177.655	137.521	183	0.000146177	1.5e-06	0.00209182	18840.4	0.00113548	443.049	8.53931	0	1	27.5382	342.161	0.154345	0.939213
29	183	0.000146177	1.5e-06	0.00209182	617.163	4.19e-05	365.368	181.063	0	1	150.647	2.40204	183	0.000146177	1.5e-06	0.00209182	13565.6	0.000759872	150.771	8.8849	0	1	28.4957	323.83	0.151611	0.942938
30	183	0.000146177	1.5e-06	0.00209182	893.49	0.000317195	155.671	168.573	0	1	36.1197	138.412	183	0.000146177	1.5e-06	0.00209182	19398.5	4.64e-05	91.7579	253.048	0	1	38.4848	185.752	0.176497	0.915288
31	183	0.000146177	1.5e-06	0.00209182	4611.74	0.00214083	184.555	146.539	0	1	155.046	119.791	183	0.000146177	1.5e-06	0.00209182	24578.3	0.00214767	4.44849	6.27797	0	1	-8.63595	360.679	0.151184	0.943104
32	183	0.000146177	1.5e-06	0.00209182	705.76	6.03e-05	384.458	44.4566	0	1	28.4178	18.3076	183	0.000146177	1.5e-06	0.00209182	19868.8	0.00121186	444.023	8.47631	0	1	27.3972	355.735	0.154717	0.938686
33	183	0.000146177	1.5e-06	0.00209182	300.347	0.00059727	475.958	392.406	0	1	178.671	168.709	183	0.000146177	1.5e-06	0.00209182	8840.04	3e-05	484.008	372.249	0	1	157.545	315.925	4.06056	0.914227
34	183	0.000146177	1.5e-06	0.00209182	1073.02	7.01e-05	68.1401	407.45	0	1	19.4039	174.202	183	0.000146177	1.5e-06	0.00209182	24544.6	0.00155966	247.916	8.26722	0	1	26.9887	363.613	0.156032	0.936919
35	183	0.000146177	1.5e-06	0.00209182	5455.35	0.000147661	97.0211	229.027	0	1	8.6851	131.359	183	0.000146177	1.5e-06	0.00209182	13028.7	0.00106412	3.48976	6.42274	0	1	-123.205	352.267	0.148218	0.945755
36	183	0.000146177	1.5e-06	0.00209182	4416.11	0.000399452	288.37	131.175	0	1	71.1371	34.1015	183	0.000146177	1.5e-06	0.00209182	5378.02	0.000287788	407.936	8.07618	0	1	21.8112	309.282	0.144111	0.952079
37	183	0.000146177	1.5e-06	0.00209182	3166.83	0.000114258	192.593	188.317	0	1	5.93523	146.077	183	0.000146177	1.5e-06	0.00209182	17757.4	3.4e-05	263.498	457.151	0	1	-21.3712	185.706	0.179686	0.88649
38	183	0.000146177	1.5e-06	0.00209182	23941.3	0.0018806	150.302	195.655	0	1	135.039	135.959	183	0.000146177	1.5e-06	0.00209182	6954.4	0.000347564	498.295	8.9717	0	1	24.9347	322.022	0.145309	0.951079
39	183	0.000146177	1.5e-06	0.00209182	3721.4	8.59e-05	357.783	250.516	0	1	24.9476	27.9131	183	0.000146177	1.5e-06	0.00209182	13472.1	3e-05	145.461	278.931	0	1	98.5566	183.977	0.163873	0.961997
40	183	0.000146177	1.5e-06	0.00209182	10488.1	4.05e-05	404.918	115.971	0	1	146.459	177.32	183	0.000146177	1.5e-06	0.00209182	24423.5	0.00155344	159.384	8.25896	0	1	27.2715	363.699	0.155976	0.936966
41	183	0.000146177	1.5e-06	0.00209182	4851.62	9.27e-05	301.176	233.558	0	1	104.474	181.499	183	0.000146177	1.5e-06	0.00209182	13967.7	3.46e-05	126.49	221.27	0	1	68.7635	193.099	0.158698	0.961144
42	183	0.000146177	1.5e-06	0.00209182	4563.9	0.000461569	352.76	219.706	0	1	68.5429	168.785	183	0.000146177	1.5e-06	0.00209182	6068.25	0.000311493	385.625	8.55461	0	1	23.343	321.189	0.144459	0.951819
43	183	0.000146177	1.5e-06	0.00209182	16413.2	0.00163314	172.017	383.503	0	1	17.3663	120.408	183	0.000146177	1.5e-06	0.00209182	22013.2	4.67e-05	163.542	420.925	0	1	91.583	196.572	0.16487	0.958046
44	183	0.000146177	1.5e-06	0.00209182	16413.2	0.00163314	172.017	383.503	0	1	17.3663	120.408	183	0.000146177	1.5e-06	0.00209182	22013.2	4.67e-05	163.542	420.925	0	1	91.583	196.572	0.16487	0.958046
45	183	0.000146177	1.5e-06	0.00209182	13735.4	5.53e-05	200.937	224.168	0	1	146.618	4.75284	183	0.000146177	1.5e-06	0.00209182	14683.7	0.00101998	173.987	7.47841	0	1	43.0686	329.708	0.150938	0.943776
46	183	0.000146177	1.5e-06	0.00209182	348.064	0.00156999	379.331	348.019	0	1	107.472	60.3548	183	0.000146177	1.5e-06	0.00209182	8571.21	0.000524726	241.004	7.94098	0	1	37.7418	280.432	0.147378	0.948348
47	183	0.000146177	1.5e-06	0.00209182	12726.2	0.000389406	297.834	354.586	0	1	82.502	73.6504	183	0.000146177	1.5e-06	0.00209182	9186.84	0.000461068	410.154	9.36515	0	1	27.3514	283.916	0.147913	0.948422
48	183	0.000146177	1.5e-06	0.00209182	2475.13	0.000417163	124.463	202.175	0	1	148.255	136.772	183	0.000146177	1.5e-06	0.00209182	9000.61	0.000457843	218.851	9.21006	0	1	27.1889	340.435	0.147615	0.948358
49	183	0.000146177	1.5e-06	0.00209182	675.621	0.000196153	143.068	334.143	0	1	12.7219	111.684	183	0.000146177	1.5e-06	0.00209182	2553.84	0.00135491	81.7392	3.89854	0	1	182.916	79.5034	0.148552	0.945072
50	183	0.000146177	1.5e-06	0.00209182	8486.99	0.000656265	172.951	312.697	0	1	9.10881	166.488	183	0.000146177	1.5e-06	0.00209182	11312.8	0.00062155	79.6788	8.87795	0	1	29.4358	359.244	0.149767	0.945101
51	183	0.000146177	1.5e-06	0.00209182	17829.6	5.6e-05	446.95	342.128	0	1	154.134	109.815	183	0.000146177	1.5e-06	0.00209182	26294.6	0.00168852	450.079	8.21598	0	1	26.6807	363.752	0.156424	0.93642
52	183	0.000146177	1.5e-06	0.00209182	1676.48	0.000360064	175.835	69.8995	0	1	38.0827	84.6397	183	0.000146177	1.5e-06	0.00209182	8588.9	0.000433638	243.009	9.20648	0	1	26.86	338.044	0.147159	0.948933
53	183	0.000146177	1.5e-06	0.00209182	394.88	0.000111532	61.7352	400.253	0	1	165.347	128.737	183	0.000146177	1.5e-06	0.00209182	8600.27	0.000433051	434.166	9.22818	0	1	26.79	337.228	0.147178	0.948951
54	183	0.000146177	1.5e-06	0.00209182	12660.3	3.48e-05	174.118	430.96	0	1	123.137	122.087	183	0.000146177	1.5e-06	0.00209182	1136.27	0.00112653	4.79362	3.8294	0	1	-172.176	44.1565	0.151474	0.945687
55	183	0.000146177	1.5e-06	0.00209182	3479.89	0.000162425	25.8477	227.42	0	1	181.265	171.953	183	0.000146177	1.5e-06	0.00209182	24184	0.0017809	254.727	7.30563	0	1	44.1881	330.625	0.153472	0.940659
56	183	0.000146177	1.5e-06	0.00209182	12184.8	6.25e-05	363.298	493.103	0	1	82.7605	3.19697	183	0.000146177	1.5e-06	0.00209182	17084.1	5.75e-05	308.692	155.432	0	1	77.9828	201.206	0.159681	0.959691
57	183	0.000146177	1.5e-06	0.00209182	2263.43	0.00111628	400.967	123.686	0	1	28.288	74.6219	183	0.000146177	1.5e-06	0.00209182	15908.1	0.000922981	372.267	8.72636	0	1	27.8966	341.411	0.153028	0.941012
58	183	0.000146177	1.5e-06	0.00209182	4451.59	9.79e-05	213.66	442.967	0	1	100.16	8.34195	183	0.000146177	1.5e-06	0.00209182	3447.16	0.000962124	210.558	1.92711	0	1	81.1954	365.581	0.147159	0.9493
59	183	0.000146177	1.5e-06	0.00209182	4335.98	4.51e-05	258.034	231.104	0	1	3.52686	123.425	183	0.000146177	1.5e-06	0.00209182	25562.1	0.000112497	218.351	120.571	0	1	94.5266	280.206	0.163771	0.956104
60	183	0.000146177	1.5e-06	0.00209182	4400.19	8.31e-05	287.141	116.1	0	1	27.8093	38.8336	183	0.000146177	1.5e-06	0.00209182	18134	6.1e-05	414.115	158.928	0	1	80.2519	221.242	0.160396	0.959127
61	183	0.000146177	1.5e-06	0.00209182	12350.2	0.00106869	72.9234	264.438	0	1	22.1352	128.653	183	0.000146177	1.5e-06	0.00209182	26000.8	5.52e-05	88.6917	479.856	0	1	102.386	208.319	0.166585	0.957263
62	183	0.000146177	1.5e-06	0.00209182	5666.56	0.0014525	292.03	454.636	0	1	93.3838	17.2921	183	0.000146177	1.5e-06	0.00209182	15764.6	0.00110507	77.8654	7.44765	0	1	42.7277	362.909	0.151293	0.943167
63	183	0.000146177	1.5e-06	0.00209182	2666.74	0.000144795	387.613	491.292	0	1	51.9746	167.587	183	0.000146177	1.5e-06	0.00209182	23463.6	0.00212927	2.95925	6.04808	0	1	-170.935	362.32	0.150863	0.943144
64	183	0.000146177	1.5e-06	0.00209182	354.926	0.000127863	298.851	180.822	0	1	179.688	36.8158	183	0.000146177	1.5e-06	0.00209182	3448.71	0.000962204	209.531	1.92977	0	1	81.207	364.701	0.14716	0.949303
65	183	0.000146177	1.5e-06	0.00209182	5612.92	0.000852084	170.542	490.625	0	1	128.249	111.086	183	0.000146177	1.5e-06	0.00209182	9319.01	3e-05	23.0615	373.826	0	1	-165.061	181.459	0.20061	0.898192
66	183	0.000146177	1.5e-06	0.00209182	23886.3	0.00164775	141.181	241.549	0	1	12.5299	98.6951	183	0.000146177	1.5e-06	0.00209182	3368.84	9.8e-05	403.424	321.714	0	1	17.904	159.222	0.214858	0.95929
67	183	0.000146177	1.5e-06	0.00209182	1102.57	7e-05	363.832	267.036	0	1	101.61	142.891	183	0.000146177	1.5e-06	0.00209182	13196.8	0.000733396	290.586	8.91864	0	1	28.0711	365.934	0.151375	0.943247
68	183	0.000146177	1.5e-06	0.00209182	316.503	0.00125452	251.308	40.6477	0	1	165.011	260.539	183	0.000146177	1.5e-06	0.00209182	20115.6	4.59e-05	158.347	328.975	0	1	-26.2312	234.705	0.1796	0.886138
69	183	0.000146177	1.5e-06	0.00209182	324.928	0.000382672	192.636	281.495	0	1	136.255	98.2155	183	0.000146177	1.5e-06	0.00209182	13426	3.03e-05	113.407	249.39	0	1	67.1089	193.154	0.15892	0.961412
70	183	0.000146177	1.5e-06	0.00209182	273.255	5.83e-05	205.481	270.416	0	1	136.573	84.7181	183	0.000146177	1.5e-06	0.00209182	23989.8	0.00151684	392.917	8.29472	0	1	26.9398	357.234	0.155914	0.937091
71	183	0.000146177	1.5e-06	0.00209182	22097.7	0.000105313	479.334	364.154	0	1	181.724	41.8316	183	0.000146177	1.5e-06	0.00209182	22710.8	0.00166612	394.786	7.30197	0	1	44.1184	364.493	0.153186	0.940922
72	183	0.000146177	1.5e-06	0.00209182	758.156	9.64e-05	340.225	326.864	0	1	2.20924	170.03	183	0.000146177	1.5e-06	0.00209182	6016.52	0.000389734	6.91963	7.1088	0	1	-2.61579	359.389	0.143603	0.951515
73	183	0.000146177	1.5e-06	0.00209182	518.269	0.000476414	340.59	295.831	0	1	92.6853	64.4958	183	0.000146177	1.5e-06	0.00209182	21739.8	0.00134922	350.114	8.39119	0	1	27.2267	343.708	0.155316	0.937902
74	183	0.000146177	1.5e-06	0.00209182	6305.42	0.000499003	368.858	467.674	0	1	154.757	95.7226	183	0.000146177	1.5e-06	0.00209182	14336	0.00107463	5.81984	6.97833	0	1	12.1801	332.912	0.148969	0.946156
75	183	0.000146177	1.5e-06	0.00209182	345.562	0.000681721	43.5984	307.118	0	1	65.6282	12.7025	183	0.000146177	1.5e-06	0.00209182	14622	0.000835494	158.316	8.786	0	1	28.3851	345.739	0.152273	0.941966
76	183	0.000146177	1.5e-06	0.00209182	12965.9	0.000110327	436.051	465.248	0	1	175.47	177.068	183	0.000146177	1.5e-06	0.00209182	3561.33	0.000989392	333.179	1.96118	0	1	81.5501	359.447	0.147155	0.949179
77	183	0.000146177	1.5e-06	0.00209182	6284.03	0.000170604	335.239	205.121	0	1	78.5611	87.1112	183	0.000146177	1.5e-06	0.00209182	19017	4.35e-05	384.016	310.882	0	1	85.2665	186.671	0.162605	0.959468
78	183	0.000146177	1.5e-06	0.00209182	11843.2	0.000628384	385.188	180.198	0	1	74.7595	178.811	183	0.000146177	1.5e-06	0.00209182	22464	6.81e-05	470.407	199.281	0	1	92.5329	275.449	0.163207	0.957882
79	183	0.000146177	1.5e-06	0.00209182	640.961	0.000275492	487.675	259.284	0	1	154.68	75.3188	183	0.000146177	1.5e-06	0.00209182	15370.3	0.000884095	418.276	8.76906	0	1	27.9334	342.003	0.152741	0.941415
80	183	0.000146177	1.5e-06	0.00209182	549.789	0.000267753	79.8765	311.373	0	1	112.711	51.3367	183	0.000146177	1.5e-06	0.00209182	924.235	0.000257868	232.931	359.537	0	1	-24.3716	72.399	0.227322	0.908677
81	183	0.000146177	1.5e-06	0.00209182	1474.63	0.00260775	352.663	162.468	0	1	129.844	92.0902	183	0.000146177	1.5e-06	0.00209182	1339.64	0.000233412	191.041	170.274	0	1	6.61469	95.2057	0.217974	0.958841
82	183	0.000146177	1.5e-06	0.00209182	1300.64	0.000911808	78.0005	183.351	0	1	6.73349	162.761	183	0.000146177	1.5e-06	0.00209182	15032.4	0.000860714	441.544	8.78767	0	1	27.9405	356.404	0.152549	0.94166
83	183	0.000146177	1.5e-06	0.00209182	25127.8	0.000224319	342.839	464.485	0	1	149.061	110.813	183	0.000146177	1.5e-06	0.00209182	19263.7	3.89e-05	443.162	433.315	0	1	86.5461	189.915	0.163699	0.95955
84	183	0.000146177	1.5e-06	0.00209182	5943.5	5.76e-05	218.351	356.079	0	1	51.8115	49.7099	183	0.000146177	1.5e-06	0.00209182	2426.67	0.00072229	499.985	1.95304	0	1	127.589	194.295	0.148831	0.945698
85	183	0.000146177	1.5e-06	0.00209182	12941.2	0.000336882	225.162	273.833	0	1	58.1114	55.4687	183	0.000146177	1.5e-06	0.00209182	18551.6	3.58e-05	220.99	488.304	0	1	84.64	188.775	0.163686	0.959849
86	183	0.000146177	1.5e-06	0.00209182	3706.56	3.15e-05	309.966	394.172	0	1	162.692	116.127	183	0.000146177	1.5e-06	0.00209182	11554.6	0.00061993	388.392	9.07324	0	1	27.938	355.529	0.150112	0.945035
87	183	0.000146177	1.5e-06	0.00209182	1010.68	3.19e-05	409.095	366.583	0	1	100.733	21.5557	183	0.000146177	1.5e-06	0.00209182	9994.72	0.000644107	455.736	7.69522	0	1	40.3782	341.577	0.148374	0.94698
88	183	0.000146177	1.5e-06	0.00209182	11445.7	0.000170214	415.121	181.464	0	1	49.7826	172.731	183	0.000146177	1.5e-06	0.00209182	9577.9	0.000492127	403.285	9.20749	0	1	27.3721	365.792	0.148239	0.947562
89	183	0.000146177	1.5e-06	0.00209182	15945.8	0.000273167	173.129	69.2893	0	1	43.937	69.078	183	0.000146177	1.5e-06	0.00209182	16295.5	0.000956883	142.948	8.65133	0	1	28.3426	356.312	0.153173	0.940693
90	183	0.000146177	1.5e-06	0.00209182	4704.54	7.71e-05	17.2387	105.983	0	1	-25.8233	23.4864	183	0.000146177	1.5e-06	0.00209182	10007.9	0.000644357	380.335	7.74369	0	1	40.3703	290.756	0.148478	0.947087
91	183	0.000146177	1.5e-06	0.00209182	5673.11	0.000152524	149.673	51.9781	0	1	141.911	4.22722	183	0.000146177	1.5e-06	0.00209182	23443.2	0.00212808	2.93913	6.04503	0	1	-180.168	365.157	0.150857	0.943147
92	183	0.000146177	1.5e-06	0.00209182	1882.36	0.00152818	16.7623	413.674	0	1	63.3127	66.1762	183	0.000146177	1.5e-06	0.00209182	17687.4	0.00126166	168.294	7.38871	0	1	43.5946	364.353	0.15197	0.942396
93	183	0.000146177	1.5e-06	0.00209182	7957.75	0.000181985	183.818	103.384	0	1	2.16232	48.0878	183	0.000146177	1.5e-06	0.00209182	25179.9	7.66e-05	448.485	204.894	0	1	97.9869	189.847	0.164425	0.956991
94	183	0.000146177	1.5e-06	0.00209182	7957.75	0.000181985	183.818	103.384	0	1	2.16232	48.0878	183	0.000146177	1.5e-06	0.00209182	25179.9	7.66e-05	448.485	204.894	0	1	97.9869	189.847	0.164425	0.956991
95	183	0.000146177	1.5e-06	0.00209182	8381.97	5.74e-05	409.232	37.3543	0	1	48.691	29.4447	183	0.000146177	1.5e-06	0.00209182	11384.5	3.01e-05	15.8251	202.973	0	1	30.516	197.108	0.171682	0.933745
96	183	0.000146177	1.5e-06	0.00209182	272.684	0.000129287	462.525	481.915	0	1	57.4012	24.3117	183	0.000146177	1.5e-06	0.00209182	23205.8	4.88e-05	1.0386	484.629	0	1	9.10773	183.433	0.167325	0.950716
97	183	0.000146177	1.5e-06	0.00209182	7052.58	0.000724164	41.3421	204.871	0	1	30.5261	36.4612	183	0.000146177	1.5e-06	0.00209182	13935.3	0.000962314	372.515	7.51466	0	1	42.931	299.186	0.150691	0.944247
98	183	0.000146177	1.5e-06	0.00209182	910.558	0.000257804	274.882	181.302	0	1	16.462	131.432	183	0.000146177	1.5e-06	0.00209182	24963.8	0.00228344	2.93124	6.01957	0	1	-170.704	365.157	0.151071	0.94295
99	183	0.000146177	1.5e-06	0.00209182	4381.52	5.28e-05	36.9691	403.019	0	1	-26.2828	77.8648	183	0.000146177	1.5e-06	0.00209182	4005.24	6.93e-05	175.612	439.651	0	1	22.0112	168.114	0.213329	0.95958
100	183	0.000146177	1.5e-06	0.00209182	10223	9.68e-05	373.016	470.39	0	1	168.473	56.6609	183	0.000146177	1.5e-06	0.00209182	18212.6	5.13e-05	1.05008	204.417	0	1	-170.807	189.808	0.162765	0.953351
101	183	0.000146177	1.5e-06	0.00209182	638.063	0.00186338	393.532	461.897	0	1	180.102	134.93	183	0.000146177	1.5e-06	0.00209182	18288.6	3.83e-05	73.4541	379.648	0	1	84.0127	184.375	0.16286	0.959917
102	183	0.000146177	1.5e-06	0.00209182	7176.54	4.55e-05	165.013	100.7	0	1	24.177	11.5061	183	0.000146177	1.5e-06	0.00209182	13056.4	0.000724207	225.757	8.9249	0	1	28.1696	362.785	0.151269	0.943383
103	183	0.000146177	1.5e-06	0.00209182	8808.24	0.000357374	145.207	429.36	0	1	59.4309	74.3686	183	0.000146177	1.5e-06	0.00209182	11774.6	0.000627666	459.496	9.16232	0	1	28.0986	289.848	0.150372	0.945026
104	183	0.000146177	1.5e-06	0.00209182	17138.1	0.000673973	315.198	233.512	0	1	49.5272	84.9057	183	0.000146177	1.5e-06	0.00209182	2042.21	0.00110707	497.125	2.37172	0	1	52.4654	109.713	0.148303	0.949309
105	183	0.000146177	1.5e-06	0.00209182	2129.1	9.09e-05	28.6039	52.8441	0	1	-167.776	177.577	183	0.000146177	1.5e-06	0.00209182	8850.65	0.000435698	280.19	9.46437	0	1	-20.8915	357.849	0.163952	0.882183
106	183	0.000146177	1.5e-06	0.00209182	20175.3	7.22e-05	372.262	447.677	0	1	112.907	50.7462	183	0.000146177	1.5e-06	0.00209182	23584.5	0.00148828	250.225	8.30218	0	1	27.0931	363.629	0.155802	0.93722
107	183	0.000146177	1.5e-06	0.00209182	3383.25	0.000416208	32.1254	90.1924	0	1	-7.83833	78.9037	183	0.000146177	1.5e-06	0.00209182	25323.7	0.000150852	137.831	82.9389	0	1	88.5708	341.822	0.163295	0.955168
108	183	0.000146177	1.5e-06	0.00209182	1775.39	9.92e-05	406.825	126.056	0	1	31.8768	141.797	183	0.000146177	1.5e-06	0.00209182	268.017	0.00119745	235.91	12.0506	0	1	-23.2235	11.2554	0.161488	0.933588
109	183	0.000146177	1.5e-06	0.00209182	14267.6	6.64e-05	391.195	407.086	0	1	12.3588	137.646	183	0.000146177	1.5e-06	0.00209182	24242.4	5.35e-05	378.983	397.45	0	1	99.1762	200.645	0.165583	0.95789
110	183	0.000146177	1.5e-06	0.00209182	2317.71	5.02e-05	62.9077	467.217	0	1	170.776	133.783	183	0.000146177	1.5e-06	0.00209182	20506.3	0.00145144	281.861	7.57035	0	1	44.6111	279.249	0.152921	0.942083
111	183	0.000146177	1.5e-06	0.00209182	803.698	3.66e-05	186.612	318.568	0	1	77.9194	177.343	183	0.000146177	1.5e-06	0.00209182	2167	0.0010755	219.117	2.30218	0	1	55.847	125.71	0.148169	0.949374
112	183	0.000146177	1.5e-06	0.00209182	16671.6	0.000202963	435.36	158.318	0	1	20.4149	41.1602	183	0.000146177	1.5e-06	0.00209182	24187.3	0.00146109	67.7935	8.68885	0	1	-29.2783	277.033	0.171173	0.877461
113	183	0.000146177	1.5e-06	0.00209182	16119.7	5.22e-05	468.688	192.944	0	1	80.2913	44.3549	183	0.000146177	1.5e-06	0.00209182	11762.6	0.000633412	471.221	9.0611	0	1	27.9481	362.299	0.150287	0.944804
114	183	0.000146177	1.5e-06	0.00209182	5742.4	3.52e-05	475.903	124.645	0	1	24.3821	115.028	183	0.000146177	1.5e-06	0.00209182	13925.6	0.00115647	3.35662	6.36099	0	1	-144.886	352.474	0.148581	0.945373
115	183	0.000146177	1.5e-06	0.00209182	552.41	0.000219333	16.1428	454.096	0	1	162.689	91.1678	183	0.000146177	1.5e-06	0.00209182	17007.1	0.00100357	375.592	8.63875	0	1	27.7572	363.807	0.153562	0.94024
116	183	0.000146177	1.5e-06	0.00209182	609.529	0.000327327	190.061	399.063	0	1	130.857	168.24	183	0.000146177	1.5e-06	0.00209182	2070.64	0.00017963	319.248	469.405	0	1	10.2047	125.975	0.217856	0.958589
117	183	0.000146177	1.5e-06	0.00209182	26263.2	0.00108928	443.866	346.642	0	1	76.6509	171.987	183	0.000146177	1.5e-06	0.00209182	15242.1	8.8e-05	292.208	78.0341	0	1	68.2335	198.613	0.157515	0.959238
118	183	0.000146177	1.5e-06	0.00209182	394.211	0.000278272	259.249	56.2727	0	1	49.2701	93.6915	183	0.000146177	1.5e-06	0.00209182	21283.9	0.00131438	225.431	8.42167	0	1	27.4542	326.022	0.155176	0.938131
119	183	0.000146177	1.5e-06	0.00209182	1276.88	0.00211833	227.776	63.4407	0	1	31.3136	89.8138	183	0.000146177	1.5e-06	0.00209182	14884.1	0.000850672	364.775	8.79447	0	1	27.973	362.836	0.15246	0.941771
120	183	0.000146177	1.5e-06	0.00209182	5436.26	0.00044542	65.6572	336.341	0	1	151.09	33.5519	183	0.000146177	1.5e-06	0.00209182	21579.7	4.74e-05	253.596	371.658	0	1	92.1882	185.664	0.164342	0.958598
121	183	0.000146177	1.5e-06	0.00209182	2024.36	0.00122791	483.765	437.488	0	1	35.1531	131.583	183	0.000146177	1.5e-06	0.00209182	10590.9	0.000803976	4.48111	6.73268	0	1	-38.3566	334.454	0.147017	0.947204
122	183	0.000146177	1.5e-06	0.00209182	5436.26	0.00044542	65.6572	336.341	0	1	151.09	33.5519	183	0.000146177	1.5e-06	0.00209182	21579.7	4.74e-05	253.596	371.658	0	1	92.1882	185.664	0.164342	0.958598
123	183	0.000146177	1.5e-06	0.00209182	11825.6	0.0013483	333.895	84.766	0	1	98.5355	162.652	183	0.000146177	1.5e-06	0.00209182	17459.7	0.00151708	3.10155	6.19638	0	1	-179.91	365.308	0.149684	0.94426
124	183	0.000146177	1.5e-06	0.00209182	24321.9	0.000474277	174.06	252.816	0	1	121.066	18.4216	183	0.000146177	1.5e-06	0.00209182	15249.9	9.24e-05	89.0789	73.8665	0	1	67.5687	327.583	0.157463	0.959005
125	183	0.000146177	1.5e-06	0.00209182	8223.19	0.000228717	60.9782	204.263	0	1	118.253	88.6075	183	0.000146177	1.5e-06	0.00209182	14941.7	0.000854643	371.563	8.79148	0	1	27.9672	355.52	0.152494	0.941728
126	183	0.000146177	1.5e-06	0.00209182	279.022	7.02e-05	238.458	98.2279	0	1	11.7946	18.7627	183	0.000146177	1.5e-06	0.00209182	23433.6	0.0021274	2.93946	6.04446	0	1	-180.046	365.256	0.150856	0.943147
127	183	0.000146177	1.5e-06	0.00209182	808.703	4.17e-05	65.0315	141.255	0	1	17.0404	94.4395	183	0.000146177	1.5e-06	0.00209182	4117.91	0.00145195	365.76	3.63473	0	1	181.246	117.3	0.148575	0.944504
128	183	0.000146177	1.5e-06	0.00209182	339.146	0.00274502	109.126	314.568	0	1	115.135	154.678	183	0.000146177	1.5e-06	0.00209182	19368.7	0.00117592	430.265	8.49753	0	1	27.4467	363.295	0.154537	0.938915
129	183	0.000146177	1.5e-06	0.00209182	5035.35	0.000119623	95.9283	412.895	0	1	153.024	88.546	183	0.000146177	1.5e-06	0.00209182	7741.81	0.00038834	170.024	9.10975	0	1	26.1855	337.059	0.146181	0.950061
130	183	0.000146177	1.5e-06	0.00209182	2408.33	3.14e-05	314.499	159.407	0	1	51.7123	34.2076	183	0.000146177	1.5e-06	0.00209182	21256.2	0.000132039	195.152	77.5233	0	1	-20.5382	196.606	0.17798	0.884809
131	183	0.000146177	1.5e-06	0.00209182	18988.2	0.000247737	307.832	340.738	0	1	39.2755	55.2604	183	0.000146177	1.5e-06	0.00209182	5194.57	0.00036137	5.04711	6.55152	0	1	-98.2747	312.76	0.143325	0.951553
132	183	0.000146177	1.5e-06	0.00209182	19190	0.000222203	419.022	342.282	0	1	42.98	14.069	183	0.000146177	1.5e-06	0.00209182	18775	0.00113049	423.167	8.54407	0	1	27.5599	343.753	0.154318	0.93925
133	183	0.000146177	1.5e-06	0.00209182	9935.86	3.34e-05	157.786	248.17	0	1	17.4316	160.722	183	0.000146177	1.5e-06	0.00209182	7032.17	0.000473507	5.65448	7.07085	0	1	-19.3407	350.3	0.144366	0.950333
134	183	0.000146177	1.5e-06	0.00209182	1651.09	0.000164139	222.208	70.8993	0	1	8.0271	114.443	183	0.000146177	1.5e-06	0.00209182	3866.35	0.000576864	4.92091	4.55371	0	1	-182.998	206.238	0.146114	0.947442
135	183	0.000146177	1.5e-06	0.00209182	1537.64	0.00247059	491.213	133.544	0	1	92.2126	127.552	183	0.000146177	1.5e-06	0.00209182	17127	0.00146288	4.74515	6.30488	0	1	-6.26488	364.335	0.149748	0.944238
136	183	0.000146177	1.5e-06	0.00209182	8224.02	0.000138448	51.2468	264.894	0	1	6.86767	150.638	183	0.000146177	1.5e-06	0.00209182	18344.7	0.00131408	363.814	7.37718	0	1	43.8307	361.471	0.152171	0.942179
137	183	0.000146177	1.5e-06	0.00209182	1303.41	0.000306553	42.4612	468.038	0	1	169.958	129.757	183	0.000146177	1.5e-06	0.00209182	1914.09	0.00134122	229.959	4.16418	0	1	179.066	58.1074	0.148771	0.945144
138	183	0.000146177	1.5e-06	0.00209182	5773.5	3.25e-05	360.685	66.4141	0	1	164.064	59.9921	183	0.000146177	1.5e-06	0.00209182	7197.85	0.000359843	406.347	9.02188	0	1	25.276	341.642	0.145569	0.950756
139	183	0.000146177	1.5e-06	0.00209182	11900.1	0.000199858	215.472	273.956	0	1	5.4375	21.7369	183	0.000146177	1.5e-06	0.00209182	25363.8	0.00162067	199.467	8.23939	0	1	27.0313	364.646	0.156205	0.936693
140	183	0.000146177	1.5e-06	0.00209182	3933.31	0.000104921	2.07816	148.294	0	1	101.413	134.878	183	0.000146177	1.5e-06	0.00209182	8985.83	0.000456562	233.757	9.21771	0	1	27.1608	331.289	0.147604	0.948392
141	183	0.000146177	1.5e-06	0.00209182	9550.84	4.01e-05	153.289	284.62	0	1	144.014	38.93	183	0.000146177	1.5e-06	0.00209182	16362.3	3.16e-05	180.052	425.627	0	1	-10.057	200.818	0.178419	0.88708
142	183	0.000146177	1.5e-06	0.00209182	1027.42	0.00103264	457.083	490.144	0	1	74.3789	51.8746	183	0.000146177	1.5e-06	0.00209182	24308	0.00153943	423.688	8.28902	0	1	26.9074	347.06	0.155994	0.937005
143	183	0.000146177	1.5e-06	0.00209182	1047.23	6.95e-05	203.811	181.261	0	1	132.305	46.7962	183	0.000146177	1.5e-06	0.00209182	1390.24	0.000962612	427.285	2.55538	0	1	90.7533	33.6732	0.150404	0.944545
144	183	0.000146177	1.5e-06	0.00209182	25709.7	4.88e-05	291.727	182.043	0	1	99.1673	15.2264	183	0.000146177	1.5e-06	0.00209182	21776.6	5.15e-05	442.383	311.906	0	1	93.2811	208.011	0.163964	0.958631
145	183	0.000146177	1.5e-06	0.00209182	1441.98	0.000212675	358.322	320.094	0	1	92.2483	138.53	183	0.000146177	1.5e-06	0.00209182	11863.8	3e-05	80.74	346.055	0	1	-49.3669	182.437	0.181455	0.88916
146	183	0.000146177	1.5e-06	0.00209182	1411.51	3.41e-05	333.623	167.412	0	1	128.813	135.806	183	0.000146177	1.5e-06	0.00209182	3516.58	9.56e-05	433.093	435.828	0	1	18.7772	160.778	0.214565	0.959529
147	183	0.000146177	1.5e-06	0.00209182	14495.2	0.000385144	195.747	474.765	0	1	82.3322	179.331	183	0.000146177	1.5e-06	0.00209182	9484.28	0.000717786	3.78477	6.65565	0	1	-136.481	365.324	0.146269	0.947808
148	183	0.000146177	1.5e-06	0.00209182	343.954	0.00168366	428.798	238.31	0	1	108.296	132.52	183	0.000146177	1.5e-06	0.00209182	10568.6	0.000824889	3.60658	6.57748	0	1	-160.68	321.853	0.147003	0.947053
149	183	0.000146177	1.5e-06	0.00209182	2645.68	0.000176893	180.467	20.9512	0	1	37.5929	365.446	183	0.000146177	1.5e-06	0.00209182	8746.9	0.000626909	4.95147	6.91364	0	1	-28.5697	363.517	0.14575	0.948646
150	183	0.000146177	1.5e-06	0.00209182	12710.2	0.000168162	417.978	154.381	0	1	36.8443	11.6258	183	0.000146177	1.5e-06	0.00209182	8783.78	0.0004419	203.961	9.27611	0	1	27.1498	297.909	0.147414	0.948814
151	183	0.000146177	1.5e-06	0.00209182	9270.56	0.00138136	183.331	104.447	0	1	23.0582	56.8164	183	0.000146177	1.5e-06	0.00209182	23848.7	0.00175751	322.067	7.28909	0	1	44.1514	359.622	0.153397	0.940676
152	183	0.000146177	1.5e-06	0.00209182	907.418	0.000335332	327.813	226.517	0	1	144.751	134.539	183	0.000146177	1.5e-06	0.00209182	14042.8	3.09e-05	400.017	268.883	0	1	84.5815	186.342	0.160766	0.9622
153	183	0.000146177	1.5e-06	0.00209182	332.939	3.45e-05	474.526	226.394	0	1	180.48	180.751	183	0.000146177	1.5e-06	0.00209182	25872	0.0019206	433.313	7.26553	0	1	44.2308	364.462	0.15373	0.940285
154	183	0.000146177	1.5e-06	0.00209182	18402.3	0.000681537	53.181	66.0218	0	1	155.603	114.537	183	0.000146177	1.5e-06	0.00209182	18976.9	0.00136442	378.011	7.37519	0	1	43.8983	330.366	0.15236	0.941993
155	183	0.000146177	1.5e-06	0.00209182	526.949	0.00103	320.571	334.628	0	1	116.323	116.303	183	0.000146177	1.5e-06	0.00209182	20092.4	8.18e-05	380.652	126.808	0	1	84.363	192.175	0.161264	0.95812
156	183	0.000146177	1.5e-06	0.00209182	2623.73	9.71e-05	262.109	409.048	0	1	1.53277	86.8752	183	0.000146177	1.5e-06	0.00209182	24959	0.00184649	228.953	7.27774	0	1	44.1488	359.618	0.153585	0.940453
157	183	0.000146177	1.5e-06	0.00209182	2469.59	3.58e-05	184.078	235.629	0	1	92.8673	42.4133	183	0.000146177	1.5e-06	0.00209182	24664.7	0.00156556	405.499	8.27854	0	1	26.8801	343.54	0.156078	0.936903
158	183	0.000146177	1.5e-06	0.00209182	366.257	0.000391343	233.964	84.2187	0	1	90.5695	31.7227	183	0.000146177	1.5e-06	0.00209182	11767.5	0.000787326	223.754	7.57876	0	1	41.9175	349.194	0.149511	0.945579
159	183	0.000146177	1.5e-06	0.00209182	3111.03	0.000887873	178.599	281.126	0	1	79.9207	165.366	183	0.000146177	1.5e-06	0.00209182	10951.2	0.00072187	135.316	7.66981	0	1	41.0984	289.495	0.1491	0.946301
160	183	0.000146177	1.5e-06	0.00209182	488.451	0.00103942	329.893	8.02589	0	1	77.474	228.958	183	0.000146177	1.5e-06	0.00209182	16875	0.00119511	117.022	7.41658	0	1	43.3181	347.101	0.151711	0.94272
161	183	0.000146177	1.5e-06	0.00209182	5056.08	0.00145016	238.52	482.611	0	1	6.93618	155.499	183	0.000146177	1.5e-06	0.00209182	17247.7	3.78e-05	308.89	324.07	0	1	86.1844	184.812	0.162043	0.961055
162	183	0.000146177	1.5e-06	0.00209182	4021.04	0.000107531	159.77	147.92	0	1	44.1977	59.5791	183	0.000146177	1.5e-06	0.00209182	23052.8	0.00169243	150.924	7.30192	0	1	43.9728	364.445	0.153244	0.940839
163	183	0.000146177	1.5e-06	0.00209182	649.741	0.000179819	280.968	459.14	0	1	123.806	120.208	183	0.000146177	1.5e-06	0.00209182	26464.9	0.00170151	242.381	8.21246	0	1	26.8164	339.105	0.156451	0.936405
164	183	0.000146177	1.5e-06	0.00209182	13485.1	0.00138933	310.059	183.231	0	1	162.46	164.845	183	0.000146177	1.5e-06	0.00209182	21485.9	0.00131724	74.6899	8.47676	0	1	29.5877	361.771	0.155035	0.93852
165	183	0.000146177	1.5e-06	0.00209182	8988.66	3.84e-05	431.739	242.111	0	1	83.4874	68.6545	183	0.000146177	1.5e-06	0.00209182	25112.1	0.00159593	341.577	8.27939	0	1	26.8987	327.271	0.156186	0.936819
166	183	0.000146177	1.5e-06	0.00209182	9690.78	0.000371736	441.599	246.858	0	1	65.527	41.2384	183	0.000146177	1.5e-06	0.00209182	20658.2	0.00184175	3.02348	6.11011	0	1	-170.165	362.317	0.150393	0.943588
167	183	0.000146177	1.5e-06	0.00209182	296.596	0.000639388	479.054	148.651	0	1	98.9062	127.728	183	0.000146177	1.5e-06	0.00209182	20237.7	0.00123876	347.815	8.46603	0	1	27.3829	319.723	0.15486	0.938551
168	183	0.000146177	1.5e-06	0.00209182	926.274	3.16e-05	70.5141	241.947	0	1	50.2456	119.423	183	0.000146177	1.5e-06	0.00209182	3690.24	0.000783137	247.606	1.98551	0	1	140.707	365.83	0.148608	0.945708
169	183	0.000146177	1.5e-06	0.00209182	5008.96	0.00121532	245.575	14.314	0	1	110.472	8.40616	183	0.000146177	1.5e-06	0.00209182	9531.16	0.000488759	350.402	9.21835	0	1	27.3857	338.24	0.148193	0.947649
170	183	0.000146177	1.5e-06	0.00209182	2542	0.00137477	185.06	236.262	0	1	128.514	14.1732	183	0.000146177	1.5e-06	0.00209182	18121.3	0.00108427	359.181	8.57083	0	1	27.6448	363.087	0.154049	0.93958
171	183	0.000146177	1.5e-06	0.00209182	3080.64	0.000216844	213.409	135.012	0	1	83.7907	61.16	183	0.000146177	1.5e-06	0.00209182	5234	0.00031724	16.8418	7.28919	0	1	24.8505	358.624	0.14327	0.953547
172	183	0.000146177	1.5e-06	0.00209182	697.063	0.000103089	404.435	166.748	0	1	182.443	161.706	183	0.000146177	1.5e-06	0.00209182	11367.3	0.000755155	288.634	7.59829	0	1	41.6931	359.625	0.149275	0.945879
173	183	0.000146177	1.5e-06	0.00209182	3025.23	0.00255277	409.381	321.068	0	1	43.7062	73.5393	183	0.000146177	1.5e-06	0.00209182	15064.6	0.00105158	261.476	7.4545	0	1	43.2491	349.156	0.151086	0.94356
174	183	0.000146177	1.5e-06	0.00209182	6868.67	3.56e-05	311.564	243.36	0	1	17.0978	122.459	183	0.000146177	1.5e-06	0.00209182	18905.2	3.2e-05	82.5835	446.523	0	1	99.7397	215.028	0.179886	0.958703
175	183	0.000146177	1.5e-06	0.00209182	1968.36	3.76e-05	188.511	486.497	0	1	28.5777	56.5082	183	0.000146177	1.5e-06	0.00209182	13845.5	0.000778742	230.285	8.86435	0	1	28.1575	362.992	0.151808	0.942646
176	183	0.000146177	1.5e-06	0.00209182	4970.13	6.29e-05	259.345	226.358	0	1	142.249	86.8377	183	0.000146177	1.5e-06	0.00209182	26119.3	0.00167335	440.338	8.23214	0	1	26.7261	343.931	0.156394	0.936495
177	183	0.000146177	1.5e-06	0.00209182	1512.17	0.00019575	482.731	374.429	0	1	136.367	24.3662	183	0.000146177	1.5e-06	0.00209182	26167.2	0.00167879	423.669	8.22135	0	1	26.7046	357.683	0.156399	0.936459
178	183	0.000146177	1.5e-06	0.00209182	428.131	6.62e-05	10.7876	179.807	0	1	32.557	89.1564	183	0.000146177	1.5e-06	0.00209182	13159.8	0.00089918	434.328	7.51682	0	1	42.7137	346.718	0.15026	0.944643
179	183	0.000146177	1.5e-06	0.00209182	453.283	0.000294558	431.68	57.0007	0	1	179.846	43.1186	183	0.000146177	1.5e-06	0.00209182	16482.6	3.05e-05	301.324	493.075	0	1	35.893	245.472	0.171729	0.919601
180	183	0.000146177	1.5e-06	0.00209182	2589.37	0.00241279	80.7713	140.24	0	1	23.0982	123.169	183	0.000146177	1.5e-06	0.00209182	14545.6	0.000845546	83.995	8.65618	0	1	29.6768	364.942	0.152106	0.941872
181	183	0.000146177	1.5e-06	0.00209182	2589.37	0.00241279	80.7713	140.24	0	1	23.0982	123.169	183	0.000146177	1.5e-06	0.00209182	14545.6	0.000845546	83.995	8.65618	0	1	29.6768	364.942	0.152106	0.941872
182	183	0.000146177	1.5e-06	0.00209182	906.424	0.000919937	426.709	376.802	0	1	45.19	112.69	183	0.000146177	1.5e-06	0.00209182	4376.36	0.00025868	315.982	7.10012	0	1	19.301	357.688	0.144698	0.951591
183	183	0.000146177	1.5e-06	0.00209182	2589.37	0.00241279	80.7713	140.24	0	1	23.0982	123.169	183	0.000146177	1.5e-06	0.00209182	14545.6	0.000845546	83.995	8.65618	0	1	29.6768	364.942	0.152106	0.941872
184	183	0.000146177	1.5e-06	0.00209182	1895.04	0.000345807	258.304	140.368	0	1	175.964	140.759	183	0.000146177	1.5e-06	0.00209182	16057.5	0.00136158	4.03253	6.30951	0	1	-30.1506	356.21	0.149386	0.944948
185	183	0.000146177	1.5e-06	0.00209182	1509.78	6.25e-05	479.795	57.8999	0	1	24.8291	166.237	183	0.000146177	1.5e-06	0.00209182	14293.5	4.15e-05	52.541	176.901	0	1	71.3459	365.979	0.158203	0.961217
186	183	0.000146177	1.5e-06	0.00209182	942.521	0.000102917	481.228	499.039	0	1	8.49584	48.408	183	0.000146177	1.5e-06	0.00209182	7595.07	0.000379609	471.5	9.10716	0	1	25.7778	340.337	0.146022	0.950261
187	183	0.000146177	1.5e-06	0.00209182	6419.04	3.5e-05	21.1737	204.324	0	1	-69.2162	56.7807	183	0.000146177	1.5e-06	0.00209182	19894.8	0.00176485	3.0226	6.12518	0	1	-179.995	365.237	0.150241	0.943728
188	183	0.000146177	1.5e-06	0.00209182	3178.59	0.000127539	264.901	340.171	0	1	53.389	35.5605	183	0.000146177	1.5e-06	0.00209182	16809	0.00119107	94.8792	7.4401	0	1	43.0854	302.671	0.15174	0.942795
189	183	0.000146177	1.5e-06	0.00209182	693.405	0.000148876	232.377	224.869	0	1	24.7644	151.861	183	0.000146177	1.5e-06	0.00209182	14516.8	3e-05	235.417	451.851	0	1	10.5117	182.837	0.175896	0.896307
190	183	0.000146177	1.5e-06	0.00209182	1094.8	0.00125929	404.361	48.46	0	1	80.9337	20.908	183	0.000146177	1.5e-06	0.00209182	10171.2	3e-05	94.5413	189.533	0	1	-6.94111	183.261	0.177232	0.888863
191	183	0.000146177	1.5e-06	0.00209182	2325.71	0.000451483	25.102	144.859	0	1	-102.965	177.259	183	0.000146177	1.5e-06	0.00209182	22972.9	0.00144213	214.746	8.33145	0	1	27.2458	343.349	0.155643	0.937453
192	183	0.000146177	1.5e-06	0.00209182	2328.78	0.00154994	81.006	132.03	0	1	27.3218	31.4333	183	0.000146177	1.5e-06	0.00209182	2987.05	0.00087237	193.994	1.79419	0	1	78.6594	363.719	0.147344	0.949731
193	183	0.000146177	1.5e-06	0.00209182	870.176	3.89e-05	316.946	222.889	0	1	134.316	7.08971	183	0.000146177	1.5e-06	0.00209182	18522.9	0.0013227	122.73	7.42805	0	1	43.6374	304.933	0.152265	0.942231
194	183	0.000146177	1.5e-06	0.00209182	3779.54	0.000387269	80.8884	374.272	0	1	62.1451	178.458	183	0.000146177	1.5e-06	0.00209182	17628.3	0.00125695	171.78	7.38978	0	1	43.5935	364.339	0.151953	0.942419
195	183	0.000146177	1.5e-06	0.00209182	24504.4	0.000218987	216.114	238.887	0	1	151.32	41.6085	183	0.000146177	1.5e-06	0.00209182	13059.2	6.51e-05	409.1	87.6271	0	1	65.1318	219.973	0.155955	0.961029
196	183	0.000146177	1.5e-06	0.00209182	20689.5	0.000112074	318.956	116.001	0	1	51.841	115.802	183	0.000146177	1.5e-06	0.00209182	9667.28	0.000499316	224.948	9.17897	0	1	27.5295	361.979	0.148324	0.9474
197	183	0.000146177	1.5e-06	0.00209182	441.651	0.000487762	417.155	106.145	0	1	94.6998	112.113	183	0.000146177	1.5e-06	0.00209182	2656.63	0.000679364	289.745	1.80898	0	1	133.19	267.998	0.148623	0.945844
198	183	0.000146177	1.5e-06	0.00209182	1844.11	0.000154957	400.059	106.921	0	1	126.326	45.8722	183	0.000146177	1.5e-06	0.00209182	18442.3	3.75e-05	129.857	407.387	0	1	83.7826	205.988	0.163141	0.959735
199	183	0.000146177	1.5e-06	0.00209182	428.083	0.000338129	425.248	97.1312	0	1	37.9464	90.2018	183	0.000146177	1.5e-06	0.00209182	18256.6	0.00109251	477.747	8.57485	0	1	27.6095	345.989	0.154113	0.939529
200	183	0.000146177	1.5e-06	0.00209182	1163.94	0.000467784	456.44	485.673	0	1	126.384	180.642	183	0.000146177	1.5e-06	0.00209182	17935.7	3.8e-05	78.6345	353.773	0	1	82.4308	187.401	0.162461	0.959918
201	183	0.000146177	1.5e-06	0.00209182	3089.63	0.000516494	183.21	348.024	0	1	39.5217	7.39678	183	0.000146177	1.5e-06	0.00209182	2544.52	0.000696507	344.108	1.86719	0	1	130.696	230.451	0.14872	0.945776
202	183	0.000146177	1.5e-06	0.00209182	2548.86	0.00145565	432.431	451.216	0	1	82.3388	124.911	183	0.000146177	1.5e-06	0.00209182	24684.8	0.00157013	240.444	8.26264	0	1	26.9882	357.303	0.156065	0.936879
203	183	0.000146177	1.5e-06	0.00209182	2120.5	4.88e-05	377.181	347.01	0	1	151.475	181.518	183	0.000146177	1.5e-06	0.00209182	18134.1	0.00129779	175.682	7.37818	0	1	43.6566	364.292	0.152102	0.94223
204	183	0.000146177	1.5e-06	0.00209182	21625.3	0.000705806	67.0749	60.609	0	1	149.307	116.525	183	0.000146177	1.5e-06	0.00209182	15595.6	3.01e-05	220.085	497.571	0	1	87.2872	223.19	0.168642	0.962477
205	183	0.000146177	1.5e-06	0.00209182	2112.8	0.000623758	448.655	414.572	0	1	181.022	28.5298	183	0.000146177	1.5e-06	0.00209182	13239.6	0.000734936	370.031	8.92984	0	1	28.0405	357.13	0.151411	0.943234
206	183	0.000146177	1.5e-06	0.00209182	635.073	0.00187721	82.6853	369.88	0	1	55.7836	33.1101	183	0.000146177	1.5e-06	0.00209182	19075.9	3.99e-05	126.411	389.718	0	1	83.5395	206.768	0.163348	0.958958
207	183	0.000146177	1.5e-06	0.00209182	17554.9	0.000226107	86.3257	445.405	0	1	180.095	66.3988	183	0.000146177	1.5e-06	0.00209182	6749.77	0.000339179	398.507	8.87919	0	1	24.6042	353.726	0.145079	0.951249
208	183	0.000146177	1.5e-06	0.00209182	11396.1	0.0018358	482.216	276.975	0	1	93.9259	164.771	183	0.000146177	1.5e-06	0.00209182	4330.62	0.00147385	383.266	3.61679	0	1	182.104	121.099	0.148612	0.944396
209	183	0.000146177	1.5e-06	0.00209182	5254.35	5.96e-05	73.2824	157.722	0	1	19.4579	153.576	183	0.000146177	1.5e-06	0.00209182	14816.2	0.00103159	461.926	7.47304	0	1	43.2399	321.176	0.151016	0.943725
210	183	0.000146177	1.5e-06	0.00209182	12226.5	0.000103017	15.5781	441.456	0	1	47.189	53.6018	183	0.000146177	1.5e-06	0.00209182	14239.3	0.000805323	340.45	8.84285	0	1	28.0197	362.917	0.15207	0.942307
211	183	0.000146177	1.5e-06	0.00209182	25389.4	0.000218584	437.269	348.719	0	1	84.5159	88.9424	183	0.000146177	1.5e-06	0.00209182	11352.8	4.22e-05	107.46	115.541	0	1	58.8949	205.046	0.155429	0.961891
212	183	0.000146177	1.5e-06	0.00209182	10844	0.000193416	62.2294	25.5917	0	1	54.1342	16.422	183	0.000146177	1.5e-06	0.00209182	6066.72	0.000311643	270.648	8.54454	0	1	23.4014	341.995	0.144446	0.951809
213	183	0.000146177	1.5e-06	0.00209182	323.936	0.00123369	68.8351	234.456	0	1	119.007	11.8415	183	0.000146177	1.5e-06	0.00209182	18800.6	0.00134633	341.252	7.41507	0	1	43.9379	305.996	0.152354	0.942149
214	183	0.000146177	1.5e-06	0.00209182	697.851	6.88e-05	276.432	259.472	0	1	33.4093	97.7189	183	0.000146177	1.5e-06	0.00209182	15825.6	3.72e-05	393.28	261.034	0	1	75.2366	189.126	0.160294	0.96055
215	183	0.000146177	1.5e-06	0.00209182	380.21	0.000231203	318.87	11.2153	0	1	71.5164	318.212	183	0.000146177	1.5e-06	0.00209182	19029.6	0.00136986	258.494	7.36017	0	1	43.8402	364.425	0.152353	0.941932
216	183	0.000146177	1.5e-06	0.00209182	13093.4	0.000591448	16.241	65.9533	0	1	-89.3584	51.6167	183	0.000146177	1.5e-06	0.00209182	9191.05	0.000578485	281.128	7.76851	0	1	39.1647	357.034	0.147747	0.947669
217	183	0.000146177	1.5e-06	0.00209182	5748.38	0.000626919	40.3557	255.47	0	1	113.618	86.9902	183	0.000146177	1.5e-06	0.00209182	20958.7	6.74e-05	294.253	178.356	0	1	87.9888	188.543	0.162277	0.958199
218	183	0.000146177	1.5e-06	0.00209182	23344.6	0.000146411	283.148	258.598	0	1	40.9169	128.98	183	0.000146177	1.5e-06	0.00209182	19379.4	6.86e-05	116.939	151.51	0	1	82.7823	279.481	0.161081	0.958463
219	183	0.000146177	1.5e-06	0.00209182	4044.94	0.0026287	149.223	456.175	0	1	38.2871	166.383	183	0.000146177	1.5e-06	0.00209182	15794.2	0.000911727	374.638	8.7653	0	1	27.9639	316.043	0.152987	0.941169
220	183	0.000146177	1.5e-06	0.00209182	1710.14	7.18e-05	82.5706	331.76	0	1	149.455	144.889	183	0.000146177	1.5e-06	0.00209182	11410.4	0.000611175	209.832	9.0756	0	1	28.096	339.091	0.149979	0.945205
221	183	0.000146177	1.5e-06	0.00209182	535.404	0.000583788	371.888	256.678	0	1	94.6172	156.327	183	0.000146177	1.5e-06	0.00209182	10982.2	0.000580716	482.014	9.13647	0	1	27.8472	340.121	0.149615	0.945759
222	183	0.000146177	1.5e-06	0.00209182	328.173	8.05e-05	141.337	437.144	0	1	48.3965	82.5876	183	0.000146177	1.5e-06	0.00209182	15563	0.00128513	4.23402	6.44436	0	1	-29.4998	365.106	0.14921	0.944928
223	183	0.000146177	1.5e-06	0.00209182	393.375	9.41e-05	160.242	35.815	0	1	65.517	33.7907	183	0.000146177	1.5e-06	0.00209182	2042.92	0.000185319	14.3891	207.839	0	1	-36.659	124.55	0.219055	0.953118
224	183	0.000146177	1.5e-06	0.00209182	416.248	0.000282547	163.227	4.56316	0	1	75.7558	91.4687	183	0.000146177	1.5e-06	0.00209182	22922.5	0.000173886	22.5311	62.1726	0	1	84.2734	288.663	0.162084	0.955237
225	183	0.000146177	1.5e-06	0.00209182	1260.09	0.000904376	397.553	164.205	0	1	50.3012	178.116	183	0.000146177	1.5e-06	0.00209182	8310.21	3e-05	399.413	170.023	0	1	3.1928	182.089	0.186423	0.890489
226	183	0.000146177	1.5e-06	0.00209182	3082.42	8.99e-05	458.96	392.04	0	1	133.724	47.9791	183	0.000146177	1.5e-06	0.00209182	21742.1	0.00176823	6.14712	6.79075	0	1	18.8067	273.995	0.151248	0.944012
227	183	0.000146177	1.5e-06	0.00209182	6498.18	0.00171054	379.785	291.312	0	1	71.0809	35.9388	183	0.000146177	1.5e-06	0.00209182	18028.2	0.00128985	315.057	7.37761	0	1	43.7566	364.294	0.152079	0.942276
228	183	0.000146177	1.5e-06	0.00209182	26585.6	4.49e-05	359.875	414.27	0	1	58.115	55.1169	183	0.000146177	1.5e-06	0.00209182	18607	0.00133438	177.491	7.38255	0	1	43.7351	333.065	0.152251	0.942103
229	183	0.000146177	1.5e-06	0.00209182	3762.39	0.00213133	279.469	309.354	0	1	123.311	154.323	183	0.000146177	1.5e-06	0.00209182	12361.3	0.000100009	82.6475	52.0776	0	1	-20.5798	201.56	0.170735	0.888471
230	183	0.000146177	1.5e-06	0.00209182	1227.17	0.000461583	452.658	430.856	0	1	106.411	82.8363	183	0.000146177	1.5e-06	0.00209182	3045.68	0.000886321	392.844	1.82618	0	1	78.9092	355.817	0.147275	0.949693
231	183	0.000146177	1.5e-06	0.00209182	12148.4	0.000986635	471.057	490.064	0	1	146.92	71.4143	183	0.000146177	1.5e-06	0.00209182	7727.26	0.000528767	5.64062	7.07387	0	1	-14.0901	361.748	0.144942	0.949699
232	183	0.000146177	1.5e-06	0.00209182	618.703	4.67e-05	102.214	452.937	0	1	98.1461	108.973	183	0.000146177	1.5e-06	0.00209182	19282.4	0.00117048	269.482	8.49673	0	1	27.563	364.286	0.154495	0.938959
233	183	0.000146177	1.5e-06	0.00209182	20415.3	3.74e-05	359.423	394.633	0	1	16.2601	21.6724	183	0.000146177	1.5e-06	0.00209182	25423.4	0.00233109	2.90266	6.0101	0	1	-180.88	365.352	0.151129	0.942893
234	183	0.000146177	1.5e-06	0.00209182	20432	0.00024145	198.972	185.281	0	1	33.2067	83.8222	183	0.000146177	1.5e-06	0.00209182	17137.1	0.00148385	3.11448	6.20895	0	1	-179.367	365.153	0.1496	0.944346
235	183	0.000146177	1.5e-06	0.00209182	816.591	8.07e-05	291.119	267.72	0	1	165.636	30.7994	183	0.000146177	1.5e-06	0.00209182	7564.36	0.000520538	5.31166	7.02021	0	1	-25.219	350.36	0.144809	0.949754
236	183	0.000146177	1.5e-06	0.00209182	702.296	0.000994316	153.178	19.2701	0	1	73.8962	122.039	183	0.000146177	1.5e-06	0.00209182	13308.7	3e-05	446.64	353.317	0	1	58.4722	214.315	0.196798	0.957853
237	183	0.000146177	1.5e-06	0.00209182	5095.12	0.00021739	286.257	7.55455	0	1	74.0605	70.7677	183	0.000146177	1.5e-06	0.00209182	15363.7	0.00107573	395.753	7.44552	0	1	43.361	346.887	0.151206	0.943416
238	183	0.000146177	1.5e-06	0.00209182	4916.17	0.000133117	90.824	426.254	0	1	115.983	88.8158	183	0.000146177	1.5e-06	0.00209182	12277.5	3e-05	111.088	276.999	0	1	56.7557	183.088	0.16166	0.959081
239	183	0.000146177	1.5e-06	0.00209182	330.166	5.79e-05	462.985	356.614	0	1	82.9705	169.125	183	0.000146177	1.5e-06	0.00209182	25187.3	0.00186138	312.522	7.295	0	1	44.2473	330.342	0.153641	0.940468
240	183	0.000146177	1.5e-06	0.00209182	288.923	0.000143563	226.037	245.722	0	1	79.7656	82.0513	183	0.000146177	1.5e-06	0.00209182	1419.3	0.00123456	239.874	2.87596	0	1	35.9828	47.0785	0.149399	0.949166
241	183	0.000146177	1.5e-06	0.00209182	301.996	7.33e-05	97.7744	171.736	0	1	32.8663	39.4197	183	0.000146177	1.5e-06	0.00209182	11384.2	0.000607435	466.103	9.10229	0	1	27.9147	339.498	0.149971	0.945268
242	183	0.000146177	1.5e-06	0.00209182	19811.4	0.000135479	230.79	427.747	0	1	44.7575	147.528	183	0.000146177	1.5e-06	0.00209182	15036.9	0.000116935	41.5828	56.379	0	1	64.0169	206.414	0.15716	0.958052
243	183	0.000146177	1.5e-06	0.00209182	11980.8	0.000170203	286.75	437.042	0	1	44.7837	27.1691	183	0.000146177	1.5e-06	0.00209182	16356	0.00095334	306.579	8.71267	0	1	27.9332	322.061	0.153264	0.940749
244	183	0.000146177	1.5e-06	0.00209182	7269.89	0.0017759	213.575	243.283	0	1	154.357	66.4451	183	0.000146177	1.5e-06	0.00209182	4484.23	0.000261743	333.878	7.22144	0	1	19.5729	332.18	0.144535	0.951706
245	183	0.000146177	1.5e-06	0.00209182	2415.41	0.000111403	119.272	437.416	0	1	158.513	49.7672	183	0.000146177	1.5e-06	0.00209182	18576.6	3.99e-05	167.106	353.925	0	1	83.4287	207.798	0.162781	0.959497
246	183	0.000146177	1.5e-06	0.00209182	16149.1	0.00114942	114.257	481.498	0	1	136.504	138.829	183	0.000146177	1.5e-06	0.00209182	23216.9	0.00146161	215.937	8.31329	0	1	27.197	363.62	0.155702	0.937346
247	183	0.000146177	1.5e-06	0.00209182	8623.3	0.0025387	336.697	184.68	0	1	16.3073	109.014	183	0.000146177	1.5e-06	0.00209182	13576.9	0.000758008	448.066	8.90564	0	1	28.014	354.831	0.151645	0.942919
248	183	0.000146177	1.5e-06	0.00209182	13724.9	0.0011541	200.526	427.537	0	1	141.49	120.134	183	0.000146177	1.5e-06	0.00209182	7334.95	3e-05	303.875	473.923	0	1	40.3066	180.229	0.204282	0.961332
249	183	0.000146177	1.5e-06	0.00209182	9887.18	0.00061749	181.893	428.68	0	1	111.856	4.42556	183	0.000146177	1.5e-06	0.00209182	16130.4	0.00138091	3.1779	6.24994	0	1	-168.912	362.963	0.149319	0.944625

## Sheet: Parameter Descriptions
Parameter	Description
iteration	Index number for the iteration of the fitting procedure
i_numtargets	Input value for the number of bacterial protein targets per cell; not optimized
i_growthrate	Input value for the drug-free bacterial growth rate; not optimized
i_natdeathrate	Input value for the drug-free bacterial death rate; not optimized
i_drugdeathrate	Input value for the bacterial death rate in saturating drug concentrations; not optimized
i_binding	Input value for the drug-target binding rate; randomly generated input value
i_unbinding	Input value for the drug-target unbinding rate; randomly generated input value
i_alphag	Input value for the thresholding of the growth rate function G[ i ]; randomly generated input value
i_alphad	Input value for the thresholding of the death rate function D[ i ]; randomly generated input value
i_betag	Input value for the bacteriostatic potency of the drug (see Supplementary Table 1); not optimized
i_betad	Input value for the bactericidal potency of the drug (see Supplementary Table 1); not optimized
i_gammag	Input value for the inflection point of the growth rate function G[ i ]; randomly generated input value
i_gammad	Input value for the inflection point of the death rate function D[ i ]; randomly generated input value
o_numtargets	Output value for the number of bacterial protein targets per cell
o_growthrate	Output value for the drug-free bacterial growth rate
o_natdeathrate	Output value for the drug-free bacterial death rate
o_drugdeathrate	Output value for the bacterial death rate in saturating drug concentrations
o_binding	Output value for the drug-target binding rate
o_unbinding	Output value for the drug-target unbinding rate
o_alphag	Output value for the thresholding of the growth rate function G[ i ]
o_alphad	Output value for the thresholding of the death rate function D[ i ]
o_betag	Output value for the bacteriostatic potency of the drug
o_betad	Output value for the bactericidal potency of the drug
o_gammag	Output value for the inflection point of the growth rate function G[ i ]
o_gammad	Output value for the inflection point of the death rate function D[ i ]
o_funval	Objective function value of the calibration
o_rsq	R-squared value of the calibration (i.e. comparing simulated time-kill curves to experimental time-kill curves)
