# Supplementary material for: Mechanisms of antibiotic action shape the fitness landscapes of resistance mutations
Source: Comput Struct Biotechnol J. 2022 Aug 24;20:4688–703. doi: 10.1016/j.csbj.2022.08.030 (PMC9463365; doi:10.1016/j.csbj.2022.08.030)
Supplement: Supporting data file S5 [file mmc7.xlsx]

## Sheet: ciproKillCurveData1
Drug concentration (mg/ml)	0 sec	600 sec	1200 sec	1800 sec	2400 sec	3000 sec
0	3.43333e+07	6.07333e+07	5.89667e+07	1.01333e+08	1.86333e+08	1.35333e+08
0.003	32000000	63100000	4.21667e+07	51500000	22000000	5.62667e+07
0.006	4.23333e+07	3.67667e+07	2.65333e+07	2.85667e+07	24700000	21800000
0.024	53000000	1.97667e+07	2.13407e+07	2.26667e+06	75283.3	56896.7
0.048	38000000	5.56667e+06	332390	41936.7	1126.67	1316.67
0.096	30700000	2.29333e+06	26683.3	22056.7	1186.67	4806.67
0.128	2.83333e+07	837667	41696.7	8803.33	353.333	120
0.256	1.53333e+07	83000	8103.33	18600	12840	143.333
